# Supplementary material for: Binary tree-inspired digital dendrimer
Source: Nat Commun. 2019 Apr 23;10:1918. doi: 10.1038/s41467-019-09957-6 (PMC6478934; doi:10.1038/s41467-019-09957-6)
Supplement: Supplementary file 4 — Source Data [file 41467_2019_9957_MOESM4_ESM.xlsx]

## Sheet: DN-011-G1
659.94	19
659.951	9
659.963	10
659.975	9
659.987	12
659.998	7
660.01	18
660.022	12
660.033	12
660.045	14
660.057	8
660.068	9
660.08	17
660.092	13
660.103	7
660.115	13
660.127	6
660.139	10
660.15	12
660.162	7
660.174	17
660.185	6
660.197	10
660.209	7
660.22	14
660.232	5
660.244	3
660.256	6
660.267	5
660.279	11
660.291	9
660.302	10
660.314	3
660.326	13
660.337	15
660.349	8
660.361	16
660.372	11
660.384	9
660.396	11
660.408	10
660.419	9
660.431	21
660.443	9
660.454	12
660.466	17
660.478	15
660.489	12
660.501	11
660.513	17
660.525	7
660.536	10
660.548	9
660.56	13
660.571	13
660.583	17
660.595	15
660.606	14
660.618	14
660.63	7
660.641	16
660.653	15
660.665	14
660.677	14
660.688	11
660.7	11
660.712	16
660.723	5
660.735	12
660.747	15
660.758	9
660.77	12
660.782	10
660.794	18
660.805	9
660.817	17
660.829	9
660.84	5
660.852	17
660.864	13
660.875	15
660.887	12
660.899	6
660.911	5
660.922	11
660.934	10
660.946	6
660.957	11
660.969	5
660.981	10
660.992	22
661.004	12
661.016	10
661.028	10
661.039	13
661.051	8
661.063	12
661.074	14
661.086	10
661.098	18
661.109	15
661.121	15
661.133	5
661.145	9
661.156	5
661.168	18
661.18	10
661.191	13
661.203	15
661.215	7
661.227	6
661.238	12
661.25	11
661.262	14
661.273	9
661.285	8
661.297	15
661.308	14
661.32	9
661.332	15
661.344	15
661.355	16
661.367	10
661.379	12
661.39	10
661.402	10
661.414	16
661.425	15
661.437	15
661.449	10
661.461	6
661.472	13
661.484	15
661.496	10
661.507	10
661.519	13
661.531	13
661.543	13
661.554	8
661.566	10
661.578	13
661.589	18
661.601	13
661.613	10
661.624	13
661.636	15
661.648	5
661.66	9
661.671	7
661.683	14
661.695	15
661.706	4
661.718	12
661.73	16
661.742	10
661.753	7
661.765	12
661.777	12
661.788	13
661.8	13
661.812	16
661.824	8
661.835	10
661.847	12
661.859	12
661.87	13
661.882	9
661.894	19
661.905	10
661.917	8
661.929	13
661.941	13
661.952	12
661.964	4
661.976	13
661.987	10
661.999	18
662.011	12
662.023	14
662.034	11
662.046	14
662.058	3
662.069	11
662.081	19
662.093	15
662.105	13
662.116	13
662.128	8
662.14	4
662.151	15
662.163	13
662.175	9
662.187	21
662.198	11
662.21	11
662.222	7
662.233	5
662.245	5
662.257	14
662.269	7
662.28	10
662.292	17
662.304	8
662.315	7
662.327	20
662.339	9
662.351	9
662.362	6
662.374	9
662.386	10
662.397	9
662.409	12
662.421	9
662.433	13
662.444	11
662.456	8
662.468	14
662.479	15
662.491	16
662.503	12
662.515	19
662.526	5
662.538	15
662.55	7
662.561	12
662.573	12
662.585	16
662.597	16
662.608	13
662.62	14
662.632	6
662.643	11
662.655	7
662.667	9
662.679	19
662.69	11
662.702	12
662.714	10
662.725	12
662.737	8
662.749	13
662.761	15
662.772	5
662.784	13
662.796	7
662.807	10
662.819	16
662.831	13
662.843	10
662.854	17
662.866	16
662.878	8
662.889	16
662.901	8
662.913	8
662.925	6
662.936	14
662.948	5
662.96	15
662.971	9
662.983	16
662.995	14
663.007	8
663.018	8
663.03	13
663.042	10
663.053	15
663.065	18
663.077	9
663.089	10
663.1	17
663.112	17
663.124	8
663.136	17
663.147	18
663.159	11
663.171	16
663.182	11
663.194	8
663.206	12
663.218	12
663.229	8
663.241	12
663.253	10
663.264	7
663.276	14
663.288	13
663.3	10
663.311	12
663.323	19
663.335	13
663.347	17
663.358	15
663.37	11
663.382	15
663.393	9
663.405	5
663.417	17
663.429	15
663.44	15
663.452	11
663.464	8
663.475	12
663.487	13
663.499	16
663.511	9
663.522	13
663.534	15
663.546	18
663.558	17
663.569	14
663.581	7
663.593	8
663.604	12
663.616	8
663.628	13
663.64	17
663.651	11
663.663	16
663.675	7
663.686	13
663.698	6
663.71	11
663.722	11
663.733	16
663.745	18
663.757	10
663.769	11
663.78	13
663.792	12
663.804	12
663.815	9
663.827	6
663.839	13
663.851	13
663.862	11
663.874	8
663.886	14
663.898	7
663.909	15
663.921	12
663.933	6
663.944	18
663.956	10
663.968	7
663.98	25
663.991	11
664.003	9
664.015	14
664.027	15
664.038	13
664.05	16
664.062	12
664.073	11
664.085	15
664.097	7
664.109	11
664.12	6
664.132	9
664.144	10
664.156	18
664.167	15
664.179	9
664.191	11
664.202	13
664.214	7
664.226	9
664.238	9
664.249	8
664.261	10
664.273	8
664.285	8
664.296	10
664.308	20
664.32	10
664.332	17
664.343	9
664.355	7
664.367	17
664.378	11
664.39	13
664.402	15
664.414	4
664.425	11
664.437	11
664.449	11
664.461	10
664.472	15
664.484	13
664.496	10
664.507	12
664.519	9
664.531	6
664.543	20
664.554	19
664.566	10
664.578	10
664.59	10
664.601	18
664.613	20
664.625	9
664.637	11
664.648	9
664.66	11
664.672	17
664.683	15
664.695	14
664.707	8
664.719	15
664.73	18
664.742	5
664.754	19
664.766	14
664.777	16
664.789	14
664.801	9
664.813	8
664.824	10
664.836	12
664.848	16
664.86	16
664.871	8
664.883	5
664.895	10
664.906	11
664.918	9
664.93	18
664.942	12
664.953	9
664.965	14
664.977	13
664.989	5
665	5
665.012	10
665.024	9
665.036	7
665.047	11
665.059	19
665.071	17
665.082	20
665.094	9
665.106	12
665.118	13
665.129	5
665.141	12
665.153	16
665.165	12
665.176	17
665.188	10
665.2	8
665.212	9
665.223	16
665.235	9
665.247	15
665.259	9
665.27	5
665.282	11
665.294	10
665.306	11
665.317	14
665.329	15
665.341	10
665.352	19
665.364	16
665.376	9
665.388	17
665.399	9
665.411	11
665.423	11
665.435	13
665.446	10
665.458	15
665.47	10
665.482	15
665.493	15
665.505	14
665.517	10
665.529	24
665.54	8
665.552	9
665.564	11
665.576	8
665.587	10
665.599	6
665.611	12
665.623	4
665.634	14
665.646	10
665.658	9
665.669	16
665.681	5
665.693	6
665.705	11
665.716	11
665.728	10
665.74	17
665.752	14
665.763	16
665.775	14
665.787	10
665.799	8
665.81	10
665.822	10
665.834	7
665.846	13
665.857	17
665.869	8
665.881	16
665.893	11
665.904	12
665.916	11
665.928	11
665.94	14
665.951	14
665.963	16
665.975	9
665.987	13
665.998	12
666.01	15
666.022	25
666.034	11
666.045	12
666.057	15
666.069	16
666.081	13
666.092	15
666.104	9
666.116	7
666.128	17
666.139	16
666.151	17
666.163	15
666.175	11
666.186	9
666.198	13
666.21	15
666.222	6
666.233	12
666.245	4
666.257	12
666.268	9
666.28	11
666.292	14
666.304	14
666.315	17
666.327	9
666.339	16
666.351	12
666.362	7
666.374	18
666.386	2
666.398	6
666.409	17
666.421	10
666.433	12
666.445	19
666.456	9
666.468	11
666.48	15
666.492	7
666.503	12
666.515	16
666.527	12
666.539	10
666.55	7
666.562	11
666.574	9
666.586	13
666.597	8
666.609	13
666.621	7
666.633	4
666.644	10
666.656	14
666.668	7
666.68	5
666.691	18
666.703	12
666.715	15
666.727	21
666.738	10
666.75	13
666.762	4
666.774	17
666.785	17
666.797	10
666.809	14
666.821	7
666.833	18
666.844	11
666.856	8
666.868	11
666.88	16
666.891	8
666.903	11
666.915	10
666.927	16
666.938	14
666.95	20
666.962	16
666.974	10
666.985	19
666.997	7
667.009	8
667.021	10
667.032	7
667.044	11
667.056	10
667.068	11
667.079	18
667.091	8
667.103	13
667.115	13
667.126	6
667.138	9
667.15	13
667.162	10
667.173	10
667.185	10
667.197	11
667.209	18
667.22	10
667.232	12
667.244	14
667.256	9
667.267	12
667.279	15
667.291	13
667.303	12
667.314	13
667.326	15
667.338	14
667.35	11
667.361	17
667.373	16
667.385	7
667.397	13
667.409	20
667.42	5
667.432	13
667.444	14
667.456	8
667.467	13
667.479	5
667.491	5
667.503	10
667.514	12
667.526	10
667.538	16
667.55	9
667.561	13
667.573	13
667.585	19
667.597	5
667.608	9
667.62	16
667.632	15
667.644	15
667.655	11
667.667	11
667.679	9
667.691	14
667.703	11
667.714	20
667.726	14
667.738	9
667.75	12
667.761	9
667.773	15
667.785	10
667.797	20
667.808	9
667.82	11
667.832	6
667.844	13
667.855	8
667.867	9
667.879	10
667.891	14
667.902	10
667.914	10
667.926	11
667.938	6
667.949	4
667.961	14
667.973	8
667.985	12
667.997	12
668.008	12
668.02	6
668.032	13
668.044	11
668.055	14
668.067	14
668.079	15
668.091	14
668.102	14
668.114	13
668.126	7
668.138	13
668.149	16
668.161	11
668.173	16
668.185	9
668.197	11
668.208	10
668.22	12
668.232	9
668.244	8
668.255	6
668.267	7
668.279	18
668.291	10
668.302	12
668.314	13
668.326	12
668.338	9
668.349	13
668.361	13
668.373	5
668.385	16
668.397	7
668.408	6
668.42	15
668.432	17
668.444	10
668.455	19
668.467	7
668.479	10
668.491	16
668.502	9
668.514	7
668.526	23
668.538	17
668.55	9
668.561	9
668.573	12
668.585	8
668.597	18
668.608	17
668.62	15
668.632	14
668.644	12
668.655	10
668.667	14
668.679	12
668.691	11
668.703	15
668.714	20
668.726	14
668.738	9
668.75	13
668.761	11
668.773	13
668.785	7
668.797	15
668.808	15
668.82	15
668.832	10
668.844	14
668.856	4
668.867	14
668.879	18
668.891	4
668.903	8
668.914	13
668.926	14
668.938	12
668.95	13
668.961	17
668.973	12
668.985	16
668.997	12
669.009	17
669.02	11
669.032	17
669.044	14
669.056	13
669.067	13
669.079	10
669.091	17
669.103	6
669.115	5
669.126	11
669.138	8
669.15	8
669.162	15
669.173	6
669.185	16
669.197	10
669.209	13
669.22	10
669.232	11
669.244	16
669.256	7
669.268	17
669.279	2
669.291	7
669.303	12
669.315	14
669.326	13
669.338	6
669.35	11
669.362	4
669.374	15
669.385	13
669.397	6
669.409	18
669.421	19
669.432	10
669.444	11
669.456	7
669.468	8
669.48	15
669.491	11
669.503	9
669.515	10
669.527	6
669.538	11
669.55	16
669.562	7
669.574	12
669.586	18
669.597	12
669.609	7
669.621	13
669.633	11
669.644	11
669.656	8
669.668	13
669.68	11
669.692	8
669.703	12
669.715	6
669.727	21
669.739	13
669.75	3
669.762	14
669.774	17
669.786	11
669.798	11
669.809	10
669.821	10
669.833	11
669.845	11
669.856	8
669.868	10
669.88	7
669.892	12
669.904	10
669.915	8
669.927	10
669.939	12
669.951	12
669.962	7
669.974	12
669.986	10
669.998	12
670.01	8
670.021	8
670.033	9
670.045	12
670.057	14
670.068	8
670.08	9
670.092	8
670.104	9
670.116	12
670.127	13
670.139	6
670.151	9
670.163	10
670.174	7
670.186	11
670.198	8
670.21	18
670.222	14
670.233	8
670.245	13
670.257	11
670.269	15
670.281	9
670.292	15
670.304	17
670.316	10
670.328	13
670.339	14
670.351	10
670.363	12
670.375	10
670.387	13
670.398	10
670.41	14
670.422	8
670.434	15
670.446	13
670.457	8
670.469	12
670.481	13
670.493	8
670.504	13
670.516	10
670.528	7
670.54	13
670.552	9
670.563	10
670.575	21
670.587	8
670.599	11
670.611	15
670.622	10
670.634	13
670.646	15
670.658	9
670.669	13
670.681	14
670.693	11
670.705	8
670.717	15
670.728	8
670.74	6
670.752	16
670.764	12
670.776	10
670.787	10
670.799	18
670.811	12
670.823	11
670.834	8
670.846	17
670.858	6
670.87	16
670.882	20
670.893	12
670.905	7
670.917	11
670.929	17
670.941	14
670.952	9
670.964	12
670.976	9
670.988	10
671	14
671.011	6
671.023	15
671.035	9
671.047	7
671.058	5
671.07	17
671.082	14
671.094	6
671.106	18
671.117	16
671.129	15
671.141	4
671.153	13
671.165	14
671.176	11
671.188	8
671.2	13
671.212	8
671.224	8
671.235	6
671.247	10
671.259	9
671.271	9
671.282	9
671.294	6
671.306	16
671.318	13
671.33	11
671.341	5
671.353	10
671.365	10
671.377	11
671.389	10
671.4	6
671.412	10
671.424	9
671.436	15
671.448	18
671.459	18
671.471	10
671.483	2
671.495	14
671.507	9
671.518	17
671.53	8
671.542	11
671.554	10
671.566	16
671.577	10
671.589	3
671.601	12
671.613	5
671.625	9
671.636	17
671.648	7
671.66	10
671.672	14
671.683	10
671.695	13
671.707	11
671.719	9
671.731	11
671.742	10
671.754	11
671.766	16
671.778	7
671.79	12
671.801	11
671.813	7
671.825	11
671.837	7
671.849	12
671.86	7
671.872	14
671.884	15
671.896	9
671.908	11
671.919	9
671.931	6
671.943	11
671.955	14
671.967	9
671.978	13
671.99	7
672.002	7
672.014	5
672.026	10
672.037	5
672.049	13
672.061	14
672.073	7
672.085	5
672.096	16
672.108	8
672.12	9
672.132	14
672.144	9
672.155	8
672.167	11
672.179	12
672.191	17
672.203	24
672.214	12
672.226	6
672.238	17
672.25	10
672.262	15
672.273	14
672.285	6
672.297	10
672.309	13
672.321	8
672.332	11
672.344	7
672.356	11
672.368	10
672.38	12
672.391	16
672.403	10
672.415	17
672.427	14
672.439	10
672.45	8
672.462	11
672.474	9
672.486	12
672.498	9
672.509	9
672.521	14
672.533	7
672.545	15
672.557	11
672.568	10
672.58	15
672.592	15
672.604	9
672.616	9
672.627	11
672.639	12
672.651	8
672.663	12
672.675	9
672.686	12
672.698	4
672.71	10
672.722	13
672.734	12
672.746	10
672.757	12
672.769	14
672.781	21
672.793	18
672.805	13
672.816	13
672.828	11
672.84	14
672.852	16
672.864	9
672.875	8
672.887	12
672.899	14
672.911	18
672.923	8
672.934	5
672.946	11
672.958	8
672.97	16
672.982	15
672.993	10
673.005	14
673.017	10
673.029	12
673.041	14
673.052	6
673.064	9
673.076	16
673.088	13
673.1	14
673.112	17
673.123	8
673.135	12
673.147	7
673.159	17
673.171	12
673.182	12
673.194	15
673.206	7
673.218	10
673.23	13
673.241	10
673.253	8
673.265	13
673.277	12
673.289	10
673.3	8
673.312	7
673.324	6
673.336	13
673.348	18
673.36	6
673.371	24
673.383	11
673.395	8
673.407	15
673.419	12
673.43	16
673.442	12
673.454	9
673.466	11
673.478	15
673.489	13
673.501	11
673.513	15
673.525	11
673.537	7
673.548	10
673.56	12
673.572	7
673.584	15
673.596	15
673.608	15
673.619	9
673.631	11
673.643	12
673.655	11
673.667	10
673.678	11
673.69	13
673.702	19
673.714	13
673.726	10
673.737	16
673.749	13
673.761	12
673.773	16
673.785	7
673.797	9
673.808	7
673.82	12
673.832	14
673.844	10
673.856	16
673.867	15
673.879	5
673.891	11
673.903	5
673.915	13
673.927	10
673.938	9
673.95	10
673.962	13
673.974	14
673.986	7
673.997	7
674.009	15
674.021	8
674.033	15
674.045	9
674.057	13
674.068	13
674.08	16
674.092	11
674.104	12
674.116	18
674.127	12
674.139	12
674.151	16
674.163	11
674.175	12
674.186	17
674.198	6
674.21	16
674.222	9
674.234	12
674.246	8
674.257	18
674.269	15
674.281	7
674.293	17
674.305	19
674.316	11
674.328	12
674.34	11
674.352	14
674.364	18
674.376	14
674.387	20
674.399	9
674.411	10
674.423	11
674.435	19
674.447	14
674.458	6
674.47	16
674.482	6
674.494	9
674.506	14
674.517	6
674.529	12
674.541	15
674.553	10
674.565	13
674.577	12
674.588	10
674.6	9
674.612	22
674.624	12
674.636	9
674.647	10
674.659	12
674.671	14
674.683	15
674.695	12
674.707	10
674.718	16
674.73	13
674.742	5
674.754	11
674.766	11
674.778	9
674.789	13
674.801	4
674.813	12
674.825	10
674.837	9
674.848	11
674.86	15
674.872	14
674.884	10
674.896	12
674.908	11
674.919	10
674.931	22
674.943	12
674.955	2
674.967	12
674.979	13
674.99	10
675.002	14
675.014	13
675.026	12
675.038	17
675.049	19
675.061	16
675.073	9
675.085	11
675.097	11
675.109	14
675.12	8
675.132	10
675.144	15
675.156	13
675.168	14
675.18	6
675.191	12
675.203	6
675.215	10
675.227	12
675.239	11
675.25	18
675.262	13
675.274	15
675.286	12
675.298	13
675.31	14
675.321	16
675.333	10
675.345	6
675.357	9
675.369	15
675.381	12
675.392	18
675.404	6
675.416	9
675.428	14
675.44	8
675.452	11
675.463	14
675.475	15
675.487	12
675.499	9
675.511	10
675.523	10
675.534	18
675.546	13
675.558	9
675.57	17
675.582	6
675.594	2
675.605	11
675.617	10
675.629	13
675.641	14
675.653	15
675.665	7
675.676	8
675.688	10
675.7	13
675.712	15
675.724	10
675.735	20
675.747	15
675.759	16
675.771	6
675.783	25
675.795	12
675.806	17
675.818	9
675.83	12
675.842	11
675.854	9
675.866	13
675.877	14
675.889	17
675.901	12
675.913	8
675.925	10
675.937	8
675.948	14
675.96	17
675.972	7
675.984	8
675.996	16
676.008	12
676.019	11
676.031	14
676.043	10
676.055	12
676.067	12
676.079	6
676.09	10
676.102	17
676.114	11
676.126	8
676.138	10
676.15	10
676.161	8
676.173	10
676.185	20
676.197	4
676.209	15
676.221	10
676.232	9
676.244	10
676.256	17
676.268	11
676.28	10
676.292	17
676.304	9
676.315	10
676.327	20
676.339	8
676.351	17
676.363	15
676.375	13
676.386	15
676.398	13
676.41	18
676.422	12
676.434	11
676.446	11
676.457	16
676.469	14
676.481	5
676.493	7
676.505	12
676.517	8
676.528	11
676.54	13
676.552	9
676.564	13
676.576	9
676.588	7
676.599	14
676.611	9
676.623	19
676.635	16
676.647	15
676.659	16
676.67	16
676.682	11
676.694	8
676.706	16
676.718	7
676.73	12
676.742	9
676.753	9
676.765	10
676.777	10
676.789	12
676.801	8
676.813	11
676.824	9
676.836	9
676.848	14
676.86	15
676.872	9
676.884	14
676.895	15
676.907	10
676.919	18
676.931	13
676.943	10
676.955	14
676.967	9
676.978	10
676.99	11
677.002	12
677.014	11
677.026	14
677.038	12
677.049	12
677.061	9
677.073	14
677.085	16
677.097	8
677.109	14
677.12	12
677.132	15
677.144	6
677.156	9
677.168	15
677.18	8
677.192	5
677.203	17
677.215	12
677.227	9
677.239	10
677.251	15
677.263	2
677.274	12
677.286	12
677.298	8
677.31	11
677.322	12
677.334	13
677.346	15
677.357	10
677.369	13
677.381	14
677.393	8
677.405	13
677.417	10
677.428	4
677.44	10
677.452	11
677.464	7
677.476	6
677.488	11
677.499	12
677.511	8
677.523	19
677.535	6
677.547	16
677.559	10
677.571	9
677.582	7
677.594	20
677.606	11
677.618	8
677.63	13
677.642	4
677.654	6
677.665	12
677.677	17
677.689	14
677.701	10
677.713	9
677.725	3
677.736	7
677.748	9
677.76	11
677.772	20
677.784	10
677.796	9
677.808	9
677.819	4
677.831	7
677.843	16
677.855	16
677.867	13
677.879	13
677.89	9
677.902	10
677.914	17
677.926	13
677.938	15
677.95	14
677.962	12
677.973	17
677.985	12
677.997	10
678.009	17
678.021	15
678.033	5
678.045	17
678.056	18
678.068	17
678.08	7
678.092	8
678.104	10
678.116	10
678.128	16
678.139	9
678.151	11
678.163	8
678.175	5
678.187	4
678.199	13
678.21	11
678.222	6
678.234	3
678.246	11
678.258	11
678.27	16
678.282	11
678.293	7
678.305	17
678.317	11
678.329	10
678.341	8
678.353	7
678.365	16
678.376	5
678.388	15
678.4	11
678.412	13
678.424	19
678.436	9
678.448	13
678.459	13
678.471	10
678.483	12
678.495	6
678.507	12
678.519	8
678.531	5
678.542	24
678.554	23
678.566	12
678.578	12
678.59	15
678.602	16
678.614	17
678.625	14
678.637	17
678.649	15
678.661	13
678.673	12
678.685	9
678.697	10
678.708	11
678.72	9
678.732	18
678.744	15
678.756	3
678.768	12
678.78	10
678.791	10
678.803	19
678.815	10
678.827	15
678.839	13
678.851	21
678.863	19
678.874	13
678.886	4
678.898	9
678.91	11
678.922	14
678.934	6
678.946	14
678.957	11
678.969	19
678.981	19
678.993	18
679.005	7
679.017	13
679.029	16
679.04	14
679.052	13
679.064	18
679.076	7
679.088	14
679.1	13
679.112	14
679.123	8
679.135	12
679.147	12
679.159	22
679.171	7
679.183	8
679.195	19
679.207	11
679.218	12
679.23	19
679.242	11
679.254	10
679.266	16
679.278	15
679.29	11
679.301	12
679.313	11
679.325	11
679.337	8
679.349	6
679.361	10
679.373	10
679.384	10
679.396	6
679.408	10
679.42	15
679.432	9
679.444	10
679.456	10
679.467	11
679.479	14
679.491	10
679.503	9
679.515	15
679.527	18
679.539	9
679.551	9
679.562	20
679.574	23
679.586	14
679.598	10
679.61	10
679.622	13
679.634	16
679.645	14
679.657	9
679.669	11
679.681	15
679.693	14
679.705	10
679.717	9
679.729	9
679.74	4
679.752	12
679.764	22
679.776	17
679.788	12
679.8	14
679.812	11
679.823	8
679.835	14
679.847	21
679.859	6
679.871	22
679.883	12
679.895	12
679.907	17
679.918	13
679.93	13
679.942	10
679.954	14
679.966	13
679.978	11
679.99	7
680.001	11
680.013	11
680.025	12
680.037	5
680.049	12
680.061	10
680.073	5
680.085	14
680.096	17
680.108	9
680.12	12
680.132	9
680.144	10
680.156	13
680.168	16
680.18	16
680.191	12
680.203	16
680.215	14
680.227	17
680.239	15
680.251	7
680.263	16
680.274	8
680.286	6
680.298	19
680.31	7
680.322	4
680.334	10
680.346	16
680.358	16
680.369	22
680.381	13
680.393	11
680.405	14
680.417	11
680.429	13
680.441	16
680.453	10
680.464	17
680.476	12
680.488	11
680.5	16
680.512	13
680.524	10
680.536	11
680.548	8
680.559	14
680.571	7
680.583	12
680.595	17
680.607	10
680.619	19
680.631	8
680.643	3
680.654	19
680.666	7
680.678	12
680.69	14
680.702	7
680.714	8
680.726	11
680.738	7
680.749	13
680.761	18
680.773	9
680.785	8
680.797	8
680.809	10
680.821	15
680.833	8
680.844	14
680.856	7
680.868	6
680.88	24
680.892	5
680.904	9
680.916	9
680.928	7
680.939	14
680.951	15
680.963	17
680.975	18
680.987	12
680.999	12
681.011	8
681.023	8
681.034	5
681.046	10
681.058	5
681.07	9
681.082	10
681.094	10
681.106	15
681.118	12
681.129	11
681.141	8
681.153	14
681.165	11
681.177	7
681.189	22
681.201	11
681.213	11
681.224	11
681.236	21
681.248	9
681.26	11
681.272	12
681.284	12
681.296	9
681.308	10
681.32	13
681.331	14
681.343	19
681.355	11
681.367	10
681.379	8
681.391	11
681.403	8
681.415	16
681.426	15
681.438	11
681.45	11
681.462	12
681.474	14
681.486	16
681.498	8
681.51	10
681.522	11
681.533	12
681.545	19
681.557	10
681.569	16
681.581	10
681.593	12
681.605	14
681.617	12
681.628	10
681.64	9
681.652	16
681.664	16
681.676	7
681.688	11
681.7	10
681.712	7
681.724	14
681.735	12
681.747	10
681.759	9
681.771	9
681.783	11
681.795	8
681.807	10
681.819	9
681.83	12
681.842	9
681.854	4
681.866	8
681.878	12
681.89	9
681.902	13
681.914	11
681.926	9
681.937	9
681.949	10
681.961	10
681.973	16
681.985	14
681.997	10
682.009	19
682.021	11
682.033	11
682.044	4
682.056	8
682.068	7
682.08	14
682.092	15
682.104	7
682.116	21
682.128	7
682.14	15
682.151	12
682.163	13
682.175	16
682.187	11
682.199	8
682.211	11
682.223	15
682.235	3
682.246	13
682.258	6
682.27	13
682.282	10
682.294	11
682.306	7
682.318	9
682.33	16
682.342	3
682.353	8
682.365	16
682.377	7
682.389	7
682.401	10
682.413	14
682.425	10
682.437	15
682.449	14
682.46	11
682.472	15
682.484	13
682.496	4
682.508	14
682.52	9
682.532	10
682.544	12
682.556	11
682.568	6
682.579	13
682.591	11
682.603	8
682.615	19
682.627	12
682.639	10
682.651	25
682.663	12
682.675	11
682.686	10
682.698	13
682.71	5
682.722	15
682.734	15
682.746	6
682.758	14
682.77	14
682.782	9
682.793	11
682.805	14
682.817	14
682.829	10
682.841	13
682.853	5
682.865	12
682.877	8
682.889	8
682.901	16
682.912	9
682.924	11
682.936	11
682.948	10
682.96	7
682.972	9
682.984	16
682.996	12
683.008	13
683.019	14
683.031	19
683.043	18
683.055	12
683.067	12
683.079	12
683.091	15
683.103	4
683.115	12
683.127	13
683.138	8
683.15	10
683.162	6
683.174	8
683.186	13
683.198	13
683.21	10
683.222	12
683.234	19
683.245	14
683.257	13
683.269	6
683.281	9
683.293	12
683.305	5
683.317	8
683.329	11
683.341	10
683.353	11
683.364	13
683.376	5
683.388	6
683.4	19
683.412	11
683.424	11
683.436	12
683.448	8
683.46	9
683.472	16
683.483	10
683.495	10
683.507	5
683.519	11
[truncated: 195,102 more rows]

## Sheet: DN-011-G2
1619.86	5
1619.88	0
1619.89	8
1619.91	9
1619.93	3
1619.95	5
1619.97	3
1619.98	8
1620	4
1620.02	10
1620.04	4
1620.06	1
1620.08	4
1620.1	3
1620.11	4
1620.13	11
1620.15	1
1620.17	2
1620.19	4
1620.2	1
1620.22	3
1620.24	4
1620.26	8
1620.28	2
1620.3	6
1620.32	4
1620.33	1
1620.35	9
1620.37	4
1620.39	5
1620.41	2
1620.42	4
1620.44	6
1620.46	2
1620.48	1
1620.5	2
1620.52	5
1620.54	8
1620.55	2
1620.57	3
1620.59	7
1620.61	3
1620.63	2
1620.64	9
1620.66	7
1620.68	8
1620.7	5
1620.72	3
1620.74	4
1620.76	8
1620.77	3
1620.79	10
1620.81	3
1620.83	1
1620.85	5
1620.87	3
1620.88	10
1620.9	8
1620.92	5
1620.94	3
1620.96	4
1620.97	5
1620.99	6
1621.01	15
1621.03	4
1621.05	5
1621.07	6
1621.09	6
1621.1	9
1621.12	2
1621.14	7
1621.16	3
1621.18	3
1621.2	2
1621.21	2
1621.23	1
1621.25	0
1621.27	4
1621.29	2
1621.31	5
1621.32	5
1621.34	1
1621.36	3
1621.38	1
1621.4	4
1621.42	4
1621.43	5
1621.45	7
1621.47	0
1621.49	4
1621.51	5
1621.53	7
1621.54	4
1621.56	4
1621.58	7
1621.6	8
1621.62	4
1621.64	6
1621.65	2
1621.67	9
1621.69	0
1621.71	1
1621.73	4
1621.75	5
1621.76	4
1621.78	5
1621.8	5
1621.82	5
1621.84	6
1621.86	1
1621.88	13
1621.89	6
1621.91	0
1621.93	2
1621.95	10
1621.97	0
1621.98	5
1622	4
1622.02	4
1622.04	5
1622.06	5
1622.08	3
1622.1	3
1622.11	4
1622.13	3
1622.15	2
1622.17	7
1622.19	6
1622.2	1
1622.22	4
1622.24	6
1622.26	4
1622.28	2
1622.3	3
1622.32	0
1622.33	2
1622.35	3
1622.37	4
1622.39	4
1622.41	2
1622.42	3
1622.44	2
1622.46	3
1622.48	1
1622.5	1
1622.52	5
1622.54	2
1622.55	6
1622.57	5
1622.59	6
1622.61	7
1622.63	7
1622.64	3
1622.66	4
1622.68	4
1622.7	10
1622.72	9
1622.74	7
1622.76	5
1622.77	9
1622.79	2
1622.81	2
1622.83	9
1622.85	5
1622.87	3
1622.88	2
1622.9	5
1622.92	4
1622.94	9
1622.96	3
1622.98	2
1622.99	15
1623.01	3
1623.03	4
1623.05	6
1623.07	2
1623.09	1
1623.1	1
1623.12	1
1623.14	2
1623.16	3
1623.18	7
1623.2	1
1623.21	5
1623.23	6
1623.25	3
1623.27	4
1623.29	8
1623.31	1
1623.33	4
1623.34	2
1623.36	6
1623.38	7
1623.4	3
1623.42	4
1623.43	7
1623.45	3
1623.47	2
1623.49	5
1623.51	1
1623.53	1
1623.55	7
1623.56	5
1623.58	4
1623.6	7
1623.62	4
1623.64	5
1623.65	5
1623.67	6
1623.69	2
1623.71	6
1623.73	6
1623.75	3
1623.77	10
1623.78	4
1623.8	5
1623.82	6
1623.84	1
1623.86	3
1623.88	9
1623.89	6
1623.91	4
1623.93	9
1623.95	5
1623.97	11
1623.99	5
1624	6
1624.02	2
1624.04	4
1624.06	8
1624.08	3
1624.1	9
1624.11	7
1624.13	3
1624.15	1
1624.17	2
1624.19	3
1624.21	4
1624.22	5
1624.24	1
1624.26	4
1624.28	3
1624.3	2
1624.32	5
1624.34	1
1624.35	3
1624.37	7
1624.39	4
1624.41	0
1624.43	2
1624.44	2
1624.46	7
1624.48	9
1624.5	2
1624.52	3
1624.54	1
1624.56	3
1624.57	14
1624.59	1
1624.61	8
1624.63	6
1624.65	2
1624.66	5
1624.68	4
1624.7	6
1624.72	2
1624.74	3
1624.76	3
1624.78	3
1624.79	6
1624.81	4
1624.83	3
1624.85	2
1624.87	6
1624.89	5
1624.9	7
1624.92	5
1624.94	5
1624.96	5
1624.98	2
1625	8
1625.01	4
1625.03	6
1625.05	4
1625.07	3
1625.09	5
1625.11	6
1625.12	4
1625.14	5
1625.16	1
1625.18	4
1625.2	3
1625.22	0
1625.23	4
1625.25	3
1625.27	4
1625.29	9
1625.31	6
1625.33	4
1625.35	3
1625.36	8
1625.38	3
1625.4	6
1625.42	4
1625.44	6
1625.45	9
1625.47	3
1625.49	5
1625.51	2
1625.53	1
1625.55	4
1625.57	2
1625.58	6
1625.6	9
1625.62	2
1625.64	7
1625.66	1
1625.68	1
1625.69	9
1625.71	7
1625.73	5
1625.75	6
1625.77	2
1625.79	7
1625.8	6
1625.82	5
1625.84	1
1625.86	6
1625.88	7
1625.9	2
1625.91	10
1625.93	5
1625.95	6
1625.97	4
1625.99	6
1626.01	6
1626.03	5
1626.04	12
1626.06	3
1626.08	13
1626.1	7
1626.12	5
1626.13	12
1626.15	2
1626.17	7
1626.19	4
1626.21	4
1626.23	1
1626.24	1
1626.26	4
1626.28	4
1626.3	2
1626.32	4
1626.34	3
1626.36	6
1626.37	3
1626.39	2
1626.41	2
1626.43	2
1626.45	3
1626.47	4
1626.48	3
1626.5	4
1626.52	6
1626.54	5
1626.56	4
1626.58	2
1626.59	0
1626.61	3
1626.63	5
1626.65	3
1626.67	3
1626.69	3
1626.7	1
1626.72	8
1626.74	6
1626.76	2
1626.78	2
1626.8	5
1626.82	2
1626.83	3
1626.85	7
1626.87	3
1626.89	4
1626.91	7
1626.92	2
1626.94	9
1626.96	10
1626.98	2
1627	8
1627.02	11
1627.04	11
1627.05	6
1627.07	7
1627.09	1
1627.11	3
1627.13	11
1627.15	1
1627.16	0
1627.18	5
1627.2	5
1627.22	9
1627.24	5
1627.26	3
1627.27	3
1627.29	3
1627.31	1
1627.33	2
1627.35	6
1627.37	6
1627.38	6
1627.4	1
1627.42	5
1627.44	3
1627.46	4
1627.48	8
1627.49	2
1627.51	7
1627.53	1
1627.55	2
1627.57	8
1627.59	0
1627.61	2
1627.62	3
1627.64	6
1627.66	2
1627.68	11
1627.7	0
1627.72	5
1627.73	4
1627.75	4
1627.77	3
1627.79	5
1627.81	8
1627.83	10
1627.84	4
1627.86	3
1627.88	0
1627.9	5
1627.92	5
1627.94	5
1627.95	4
1627.97	12
1627.99	6
1628.01	11
1628.03	5
1628.05	3
1628.07	2
1628.08	9
1628.1	7
1628.12	5
1628.14	3
1628.16	6
1628.17	5
1628.19	3
1628.21	5
1628.23	1
1628.25	4
1628.27	2
1628.29	4
1628.3	5
1628.32	9
1628.34	5
1628.36	4
1628.38	4
1628.4	2
1628.41	7
1628.43	7
1628.45	7
1628.47	5
1628.49	6
1628.51	5
1628.53	5
1628.54	3
1628.56	10
1628.58	4
1628.6	1
1628.62	2
1628.63	6
1628.65	2
1628.67	5
1628.69	4
1628.71	2
1628.73	3
1628.74	6
1628.76	3
1628.78	7
1628.8	5
1628.82	1
1628.84	5
1628.86	5
1628.87	9
1628.89	11
1628.91	9
1628.93	2
1628.95	10
1628.97	6
1628.98	9
1629	5
1629.02	9
1629.04	4
1629.06	7
1629.08	4
1629.1	1
1629.11	1
1629.13	0
1629.15	3
1629.17	11
1629.19	8
1629.2	4
1629.22	3
1629.24	2
1629.26	3
1629.28	10
1629.3	3
1629.32	4
1629.33	3
1629.35	2
1629.37	2
1629.39	4
1629.41	2
1629.43	2
1629.44	4
1629.46	4
1629.48	4
1629.5	5
1629.52	3
1629.54	5
1629.55	1
1629.57	4
1629.59	2
1629.61	5
1629.63	6
1629.65	2
1629.66	2
1629.68	2
1629.7	9
1629.72	8
1629.74	3
1629.76	4
1629.78	5
1629.79	2
1629.81	5
1629.83	5
1629.85	2
1629.87	9
1629.89	5
1629.9	9
1629.92	2
1629.94	5
1629.96	2
1629.98	8
1630	12
1630.01	5
1630.03	6
1630.05	9
1630.07	4
1630.09	8
1630.11	8
1630.12	1
1630.14	7
1630.16	2
1630.18	5
1630.2	3
1630.22	1
1630.23	4
1630.25	3
1630.27	4
1630.29	5
1630.31	1
1630.33	4
1630.35	4
1630.36	1
1630.38	7
1630.4	4
1630.42	1
1630.44	4
1630.46	3
1630.47	2
1630.49	4
1630.51	2
1630.53	4
1630.55	5
1630.57	6
1630.59	1
1630.6	7
1630.62	9
1630.64	5
1630.66	10
1630.68	5
1630.69	5
1630.71	5
1630.73	4
1630.75	5
1630.77	3
1630.79	1
1630.81	2
1630.82	5
1630.84	0
1630.86	1
1630.88	3
1630.9	5
1630.92	7
1630.93	7
1630.95	5
1630.97	4
1630.99	3
1631.01	2
1631.03	3
1631.05	5
1631.06	4
1631.08	5
1631.1	7
1631.12	6
1631.14	3
1631.15	3
1631.17	2
1631.19	3
1631.21	4
1631.23	1
1631.25	6
1631.27	7
1631.28	3
1631.3	3
1631.32	3
1631.34	1
1631.36	3
1631.38	2
1631.39	3
1631.41	3
1631.43	3
1631.45	1
1631.47	1
1631.49	5
1631.51	4
1631.52	2
1631.54	1
1631.56	1
1631.58	12
1631.6	3
1631.62	5
1631.63	19
1631.65	3
1631.67	6
1631.69	3
1631.71	2
1631.73	4
1631.74	8
1631.76	4
1631.78	6
1631.8	2
1631.82	3
1631.84	1
1631.86	6
1631.87	3
1631.89	3
1631.91	2
1631.93	6
1631.95	4
1631.96	5
1631.98	2
1632	3
1632.02	8
1632.04	6
1632.06	5
1632.08	9
1632.09	5
1632.11	2
1632.13	9
1632.15	10
1632.17	5
1632.19	4
1632.2	8
1632.22	1
1632.24	4
1632.26	0
1632.28	2
1632.3	5
1632.32	5
1632.33	4
1632.35	1
1632.37	4
1632.39	3
1632.41	0
1632.42	1
1632.44	7
1632.46	4
1632.48	5
1632.5	4
1632.52	4
1632.54	3
1632.55	9
1632.57	9
1632.59	4
1632.61	4
1632.63	5
1632.65	5
1632.66	4
1632.68	11
1632.7	6
1632.72	7
1632.74	4
1632.76	2
1632.78	9
1632.79	4
1632.81	2
1632.83	8
1632.85	0
1632.87	5
1632.89	1
1632.9	3
1632.92	4
1632.94	4
1632.96	3
1632.98	8
1633	6
1633.02	9
1633.03	6
1633.05	4
1633.07	8
1633.09	15
1633.11	6
1633.12	3
1633.14	2
1633.16	6
1633.18	2
1633.2	5
1633.22	6
1633.24	2
1633.25	0
1633.27	2
1633.29	4
1633.31	9
1633.33	5
1633.35	1
1633.36	9
1633.38	1
1633.4	7
1633.42	5
1633.44	2
1633.46	2
1633.47	3
1633.49	6
1633.51	5
1633.53	5
1633.55	2
1633.57	1
1633.59	2
1633.6	2
1633.62	1
1633.64	6
1633.66	9
1633.68	8
1633.7	3
1633.71	5
1633.73	9
1633.75	9
1633.77	5
1633.79	4
1633.81	6
1633.83	4
1633.84	0
1633.86	3
1633.88	5
1633.9	10
1633.92	3
1633.93	5
1633.95	4
1633.97	5
1633.99	2
1634.01	11
1634.03	4
1634.05	5
1634.06	6
1634.08	4
1634.1	4
1634.12	6
1634.14	11
1634.16	4
1634.17	6
1634.19	2
1634.21	3
1634.23	5
1634.25	10
1634.27	3
1634.29	4
1634.3	4
1634.32	1
1634.34	5
1634.36	7
1634.38	2
1634.4	5
1634.41	3
1634.43	6
1634.45	0
1634.47	2
1634.49	5
1634.51	6
1634.53	2
1634.54	2
1634.56	8
1634.58	17
1634.6	10
1634.62	7
1634.63	3
1634.65	5
1634.67	5
1634.69	10
1634.71	6
1634.73	6
1634.75	3
1634.76	2
1634.78	4
1634.8	2
1634.82	1
1634.84	6
1634.86	2
1634.88	4
1634.89	8
1634.91	6
1634.93	1
1634.95	4
1634.97	3
1634.98	9
1635	6
1635.02	5
1635.04	4
1635.06	4
1635.08	7
1635.1	3
1635.11	5
1635.13	4
1635.15	3
1635.17	3
1635.19	6
1635.21	4
1635.22	1
1635.24	7
1635.26	3
1635.28	8
1635.3	1
1635.32	4
1635.34	5
1635.35	3
1635.37	1
1635.39	8
1635.41	2
1635.43	2
1635.45	3
1635.46	2
1635.48	3
1635.5	2
1635.52	7
1635.54	2
1635.56	7
1635.58	7
1635.59	3
1635.61	2
1635.63	7
1635.65	4
1635.67	2
1635.69	5
1635.7	10
1635.72	2
1635.74	0
1635.76	4
1635.78	7
1635.8	8
1635.82	4
1635.83	5
1635.85	3
1635.87	5
1635.89	5
1635.91	7
1635.92	5
1635.94	6
1635.96	4
1635.98	3
1636	10
1636.02	9
1636.04	11
1636.05	7
1636.07	1
1636.09	3
1636.11	7
1636.13	2
1636.15	1
1636.16	2
1636.18	6
1636.2	5
1636.22	4
1636.24	9
1636.26	4
1636.28	5
1636.29	6
1636.31	3
1636.33	5
1636.35	7
1636.37	5
1636.39	8
1636.4	3
1636.42	4
1636.44	1
1636.46	6
1636.48	1
1636.5	4
1636.52	3
1636.53	4
1636.55	2
1636.57	1
1636.59	3
1636.61	6
1636.63	5
1636.64	14
1636.66	3
1636.68	4
1636.7	2
1636.72	3
1636.74	5
1636.76	3
1636.77	4
1636.79	9
1636.81	7
1636.83	9
1636.85	0
1636.87	6
1636.88	6
1636.9	5
1636.92	11
1636.94	2
1636.96	5
1636.98	6
1636.99	2
1637.01	3
1637.03	5
1637.05	7
1637.07	12
1637.09	2
1637.11	7
1637.12	8
1637.14	5
1637.16	2
1637.18	2
1637.2	5
1637.22	4
1637.23	3
1637.25	3
1637.27	2
1637.29	2
1637.31	2
1637.33	9
1637.35	4
1637.36	4
1637.38	4
1637.4	8
1637.42	3
1637.44	3
1637.45	2
1637.47	5
1637.49	2
1637.51	6
1637.53	8
1637.55	5
1637.57	7
1637.58	17
1637.6	26
1637.62	24
1637.64	16
1637.66	5
1637.68	15
1637.69	6
1637.71	7
1637.73	9
1637.75	5
1637.77	4
1637.79	2
1637.81	1
1637.82	1
1637.84	5
1637.86	4
1637.88	6
1637.9	4
1637.92	7
1637.93	5
1637.95	1
1637.97	9
1637.99	7
1638.01	4
1638.03	10
1638.05	9
1638.06	7
1638.08	4
1638.1	1
1638.12	4
1638.14	2
1638.16	3
1638.17	2
1638.19	3
1638.21	4
1638.23	8
1638.25	3
1638.27	5
1638.29	2
1638.3	1
1638.32	5
1638.34	2
1638.36	4
1638.38	1
1638.4	4
1638.41	10
1638.43	6
1638.45	6
1638.47	3
1638.49	5
1638.51	3
1638.53	7
1638.54	3
1638.56	10
1638.58	10
1638.6	13
1638.62	16
1638.64	15
1638.65	5
1638.67	11
1638.69	8
1638.71	10
1638.73	6
1638.75	3
1638.77	2
1638.78	6
1638.8	4
1638.82	2
1638.84	7
1638.86	9
1638.88	5
1638.89	5
1638.91	3
1638.93	10
1638.95	7
1638.97	10
1638.99	6
1639.01	8
1639.02	3
1639.04	6
1639.06	12
1639.08	3
1639.1	3
1639.12	4
1639.13	11
1639.15	7
1639.17	8
1639.19	8
1639.21	3
1639.23	9
1639.24	4
1639.26	5
1639.28	5
1639.3	6
1639.32	4
1639.34	1
1639.36	4
1639.37	5
1639.39	4
1639.41	3
1639.43	3
1639.45	5
1639.47	3
1639.48	2
1639.5	12
1639.52	3
1639.54	4
1639.56	6
1639.58	8
1639.6	9
1639.61	12
1639.63	9
1639.65	8
1639.67	7
1639.69	11
1639.71	12
1639.72	10
1639.74	1
1639.76	8
1639.78	7
1639.8	3
1639.82	8
1639.84	7
1639.85	1
1639.87	9
1639.89	8
1639.91	4
1639.93	1
1639.95	11
1639.96	6
1639.98	5
1640	4
1640.02	5
1640.04	10
1640.06	2
1640.08	3
1640.09	5
1640.11	5
1640.13	4
1640.15	3
1640.17	6
1640.19	6
1640.2	1
1640.22	7
1640.24	3
1640.26	4
1640.28	4
1640.3	5
1640.32	4
1640.33	4
1640.35	2
1640.37	3
1640.39	4
1640.41	4
1640.42	6
1640.44	6
1640.46	5
1640.48	9
1640.5	3
1640.52	1
1640.54	8
1640.56	7
1640.57	5
1640.59	8
1640.61	6
1640.63	7
1640.65	7
1640.66	15
1640.68	9
1640.7	8
1640.72	8
1640.74	7
1640.76	6
1640.78	7
1640.8	2
1640.81	5
1640.83	10
1640.85	6
1640.87	6
1640.89	2
1640.9	3
1640.92	5
1640.94	8
1640.96	6
1640.98	5
1641	5
1641.02	6
1641.04	3
1641.05	4
1641.07	3
1641.09	1
1641.11	4
1641.13	3
1641.14	3
1641.16	7
1641.18	6
1641.2	5
1641.22	8
1641.24	2
1641.26	8
1641.28	10
1641.29	3
1641.31	1
1641.33	3
1641.35	2
1641.37	6
1641.38	1
1641.4	5
1641.42	7
1641.44	4
1641.46	2
1641.48	6
1641.5	3
1641.52	3
1641.53	3
1641.55	6
1641.57	0
1641.59	8
1641.61	12
1641.62	7
1641.64	8
1641.66	4
1641.68	12
1641.7	7
1641.72	4
1641.74	8
1641.76	11
1641.77	0
1641.79	2
1641.81	2
1641.83	3
1641.85	5
1641.87	4
1641.88	3
1641.9	6
1641.92	4
1641.94	11
1641.96	4
1641.98	2
1641.99	10
1642.01	3
1642.03	2
1642.05	6
1642.07	4
1642.09	3
1642.11	6
1642.12	2
1642.14	4
1642.16	6
1642.18	3
1642.2	1
1642.22	12
1642.23	2
1642.25	5
1642.27	8
1642.29	8
1642.31	4
1642.33	5
1642.35	5
1642.36	6
1642.38	0
1642.4	2
1642.42	2
1642.44	3
1642.46	5
1642.47	3
1642.49	6
1642.51	8
1642.53	1
1642.55	4
1642.57	6
1642.59	8
1642.6	9
1642.62	10
1642.64	15
1642.66	16
1642.68	13
1642.7	6
1642.71	4
1642.73	13
1642.75	2
1642.77	9
1642.79	2
1642.81	4
1642.83	9
1642.84	5
1642.86	5
1642.88	6
1642.9	6
1642.92	8
1642.94	3
1642.95	0
1642.97	2
1642.99	3
1643.01	5
1643.03	6
1643.05	4
1643.07	4
1643.08	3
1643.1	2
1643.12	6
1643.14	2
1643.16	10
1643.18	5
1643.19	6
1643.21	6
1643.23	4
1643.25	10
1643.27	4
1643.29	3
1643.31	1
1643.32	7
1643.34	6
1643.36	8
1643.38	3
1643.4	5
1643.42	4
1643.43	2
1643.45	8
1643.47	4
1643.49	3
1643.51	8
1643.53	2
1643.55	5
1643.57	11
1643.58	13
1643.6	2
1643.62	12
1643.64	7
1643.66	4
1643.67	6
1643.69	4
1643.71	2
1643.73	2
1643.75	0
1643.77	4
1643.79	1
1643.81	6
1643.82	5
1643.84	9
1643.86	4
1643.88	5
1643.9	5
1643.92	5
1643.93	11
1643.95	5
1643.97	5
1643.99	4
1644.01	6
1644.03	2
1644.05	6
1644.06	8
1644.08	4
1644.1	8
1644.12	6
1644.14	5
1644.16	5
1644.17	1
1644.19	7
1644.21	9
1644.23	5
1644.25	6
1644.27	5
1644.29	6
1644.3	4
1644.32	4
1644.34	3
1644.36	2
1644.38	0
1644.4	2
1644.41	1
1644.43	6
1644.45	3
1644.47	2
1644.49	6
1644.51	3
1644.53	5
1644.54	1
1644.56	3
1644.58	6
1644.6	10
1644.62	1
1644.64	5
1644.65	16
1644.67	8
1644.69	7
1644.71	6
1644.73	12
1644.75	1
1644.77	8
1644.78	9
1644.8	4
1644.82	3
1644.84	4
1644.86	5
1644.88	7
1644.89	2
1644.91	4
1644.93	5
1644.95	8
1644.97	8
1644.99	14
1645.01	8
1645.02	2
1645.04	2
1645.06	6
1645.08	2
1645.1	5
1645.12	3
1645.13	11
1645.15	9
1645.17	3
1645.19	8
1645.21	4
1645.23	4
1645.25	7
1645.27	5
1645.28	1
1645.3	4
1645.32	4
1645.34	3
1645.36	5
1645.38	3
1645.39	3
1645.41	2
1645.43	3
1645.45	7
1645.47	6
1645.49	8
1645.51	4
1645.52	4
1645.54	5
1645.56	8
1645.58	5
1645.6	7
1645.62	6
1645.63	9
1645.65	8
1645.67	3
1645.69	12
1645.71	8
1645.73	5
1645.74	5
1645.76	7
1645.78	7
1645.8	0
1645.82	5
1645.84	1
1645.86	4
1645.88	4
1645.89	7
1645.91	7
1645.93	13
1645.95	8
1645.97	7
1645.99	5
1646	5
1646.02	5
1646.04	9
1646.06	3
1646.08	8
1646.1	6
1646.12	5
1646.13	6
1646.15	1
1646.17	0
1646.19	3
1646.21	5
1646.23	3
1646.24	4
1646.26	7
1646.28	9
1646.3	5
1646.32	3
1646.34	4
1646.36	8
1646.37	3
1646.39	3
1646.41	6
1646.43	12
1646.45	5
1646.47	2
1646.48	2
1646.5	3
1646.52	3
1646.54	6
1646.56	2
1646.58	0
1646.6	5
1646.61	5
1646.63	4
1646.65	13
1646.67	9
1646.69	9
1646.71	9
1646.72	5
1646.74	1
1646.76	7
1646.78	8
1646.8	3
1646.82	4
1646.84	13
1646.86	0
1646.87	8
1646.89	2
1646.91	8
1646.93	4
1646.95	2
1646.96	7
1646.98	0
1647	7
1647.02	2
1647.04	3
1647.06	3
1647.08	9
1647.1	6
1647.11	5
1647.13	5
1647.15	4
1647.17	9
1647.19	7
1647.21	6
1647.22	3
1647.24	2
1647.26	8
1647.28	1
1647.3	0
1647.32	5
1647.34	1
1647.35	10
1647.37	3
1647.39	3
1647.41	2
1647.43	0
1647.45	0
1647.46	3
1647.48	2
1647.5	5
1647.52	7
1647.54	1
1647.56	4
1647.58	0
1647.59	4
1647.61	4
1647.63	5
1647.65	8
1647.67	5
1647.69	5
1647.7	2
1647.72	14
1647.74	10
1647.76	3
1647.78	0
1647.8	5
1647.82	10
1647.84	4
1647.85	2
1647.87	1
1647.89	3
1647.91	1
1647.93	3
1647.95	12
1647.96	3
1647.98	7
1648	16
1648.02	3
1648.04	12
1648.06	2
1648.08	4
1648.09	9
1648.11	9
1648.13	2
1648.15	3
1648.17	3
1648.19	2
1648.2	5
1648.22	3
1648.24	4
1648.26	3
1648.28	6
1648.3	4
1648.32	2
1648.33	6
1648.35	1
1648.37	4
1648.39	4
1648.41	1
1648.43	2
1648.44	4
1648.46	2
1648.48	5
1648.5	2
1648.52	6
1648.54	8
1648.56	0
1648.58	2
1648.59	7
1648.61	4
1648.63	2
1648.65	5
1648.67	4
1648.69	6
1648.7	8
1648.72	2
1648.74	3
1648.76	2
1648.78	3
1648.8	12
1648.82	2
1648.83	5
1648.85	5
1648.87	6
1648.89	2
1648.91	4
1648.93	2
1648.94	4
1648.96	3
1648.98	10
1649	6
1649.02	4
1649.04	5
1649.06	1
1649.07	0
1649.09	5
1649.11	5
1649.13	3
1649.15	5
1649.17	5
1649.18	5
1649.2	1
1649.22	8
1649.24	4
1649.26	5
1649.28	3
1649.3	0
1649.32	13
1649.33	3
1649.35	1
1649.37	6
1649.39	2
1649.41	4
1649.43	5
1649.44	5
1649.46	3
1649.48	4
1649.5	4
1649.52	4
1649.54	2
1649.56	4
1649.57	2
1649.59	0
1649.61	9
1649.63	14
1649.65	6
1649.67	6
1649.68	4
1649.7	7
1649.72	1
1649.74	3
1649.76	3
1649.78	11
1649.8	3
1649.82	7
1649.83	3
1649.85	4
1649.87	6
1649.89	3
1649.91	5
1649.93	3
1649.94	1
1649.96	1
1649.98	3
1650	2
1650.02	5
1650.04	4
1650.06	5
1650.07	8
1650.09	12
1650.11	6
1650.13	11
1650.15	7
1650.17	5
1650.18	5
1650.2	2
1650.22	6
1650.24	5
1650.26	5
1650.28	6
1650.3	3
1650.31	6
1650.33	5
1650.35	2
1650.37	4
1650.39	4
1650.41	2
1650.42	4
1650.44	3
1650.46	5
1650.48	3
1650.5	2
1650.52	5
1650.54	10
1650.56	6
1650.57	8
1650.59	7
1650.61	8
1650.63	4
1650.65	5
1650.67	4
1650.68	3
1650.7	5
1650.72	8
1650.74	6
1650.76	8
1650.78	5
1650.8	4
1650.81	7
1650.83	2
1650.85	9
1650.87	3
1650.89	5
1650.91	7
1650.92	6
1650.94	7
1650.96	8
1650.98	4
1651	4
1651.02	5
1651.04	7
1651.06	11
1651.07	5
1651.09	7
1651.11	1
1651.13	1
1651.15	5
1651.17	8
1651.18	8
1651.2	2
1651.22	4
1651.24	3
1651.26	4
1651.28	3
1651.3	2
1651.31	4
1651.33	5
1651.35	7
1651.37	0
1651.39	1
1651.41	0
1651.42	0
1651.44	1
1651.46	5
1651.48	2
1651.5	5
1651.52	1
1651.54	5
1651.56	8
1651.57	5
1651.59	5
1651.61	3
1651.63	6
1651.65	9
1651.67	0
1651.68	4
1651.7	3
1651.72	2
1651.74	3
1651.76	7
1651.78	7
1651.8	4
1651.81	7
1651.83	6
1651.85	3
1651.87	5
1651.89	8
1651.91	5
1651.92	6
1651.94	6
1651.96	5
1651.98	4
1652	2
1652.02	3
1652.04	5
1652.06	9
1652.07	12
1652.09	15
1652.11	3
1652.13	2
1652.15	5
1652.17	2
1652.18	7
1652.2	5
1652.22	3
1652.24	1
1652.26	2
1652.28	7
1652.3	1
1652.31	5
1652.33	2
1652.35	7
1652.37	7
1652.39	3
1652.41	6
1652.42	5
1652.44	0
1652.46	2
1652.48	1
1652.5	6
1652.52	2
1652.54	3
1652.56	7
1652.57	4
1652.59	8
1652.61	5
1652.63	2
1652.65	5
1652.67	3
1652.68	6
1652.7	2
1652.72	6
1652.74	5
1652.76	0
1652.78	4
1652.8	1
1652.81	0
1652.83	5
1652.85	2
1652.87	6
1652.89	3
1652.91	4
1652.93	7
1652.94	7
1652.96	0
1652.98	5
1653	8
1653.02	2
1653.04	7
1653.06	2
1653.07	9
1653.09	12
1653.11	1
1653.13	2
1653.15	15
1653.17	4
1653.18	0
1653.2	2
1653.22	5
1653.24	6
1653.26	2
1653.28	4
1653.3	2
1653.32	4
1653.33	2
1653.35	1
1653.37	3
1653.39	4
1653.41	1
1653.43	5
1653.44	4
1653.46	6
1653.48	0
1653.5	4
1653.52	1
1653.54	3
1653.56	5
1653.57	13
1653.59	8
1653.61	8
1653.63	7
1653.65	6
1653.67	8
1653.68	1
1653.7	6
1653.72	4
1653.74	6
1653.76	7
1653.78	10
1653.8	6
1653.82	6
1653.83	4
1653.85	2
1653.87	11
1653.89	3
1653.91	2
1653.93	9
1653.94	4
1653.96	1
1653.98	7
1654	7
1654.02	5
1654.04	7
1654.06	6
1654.07	3
1654.09	8
1654.11	5
1654.13	2
1654.15	7
1654.17	2
1654.19	3
1654.2	4
1654.22	1
1654.24	0
1654.26	2
1654.28	3
1654.3	6
1654.32	8
1654.33	3
1654.35	2
1654.37	2
1654.39	6
1654.41	5
1654.43	1
1654.44	6
1654.46	4
1654.48	3
1654.5	3
1654.52	9
1654.54	3
1654.56	8
1654.58	2
1654.59	3
1654.61	10
1654.63	6
1654.65	10
1654.67	3
1654.69	15
1654.7	5
1654.72	4
1654.74	3
1654.76	4
1654.78	6
1654.8	9
1654.82	3
1654.83	4
1654.85	6
1654.87	10
1654.89	5
1654.91	3
1654.93	5
1654.95	5
1654.96	15
1654.98	11
1655	5
1655.02	5
1655.04	6
1655.06	8
1655.08	3
1655.09	6
1655.11	10
1655.13	6
1655.15	4
1655.17	1
1655.19	1
1655.2	3
1655.22	4
1655.24	2
1655.26	1
1655.28	2
1655.3	4
1655.32	1
1655.34	0
1655.35	4
1655.37	11
1655.39	5
1655.41	4
1655.43	1
1655.45	2
1655.46	4
1655.48	1
1655.5	2
1655.52	2
1655.54	5
1655.56	6
1655.58	2
1655.6	10
1655.61	10
1655.63	13
1655.65	7
1655.67	6
1655.69	4
1655.71	3
1655.72	4
1655.74	4
1655.76	4
1655.78	3
1655.8	1
1655.82	5
1655.84	1
1655.85	1
1655.87	6
1655.89	3
1655.91	7
1655.93	1
1655.95	6
1655.96	5
1655.98	7
1656	15
1656.02	5
1656.04	5
1656.06	7
1656.08	4
1656.1	6
1656.11	5
1656.13	1
1656.15	9
1656.17	0
1656.19	3
1656.21	4
1656.22	7
1656.24	3
1656.26	4
1656.28	5
1656.3	2
1656.32	6
1656.34	2
1656.36	1
1656.37	2
1656.39	6
1656.41	4
1656.43	6
1656.45	5
1656.47	5
1656.48	4
1656.5	3
1656.52	3
1656.54	6
1656.56	8
1656.58	1
1656.6	5
1656.61	5
1656.63	4
1656.65	12
1656.67	0
1656.69	8
1656.71	8
1656.73	0
[truncated: 235,568+ more rows]

## Sheet: DN-101-G1
659.956	2
659.968	2
659.98	1
659.991	2
660.003	0
660.015	2
660.026	2
660.038	1
660.05	0
660.061	1
660.073	1
660.085	0
660.096	1
660.108	4
660.12	0
660.132	0
660.143	1
660.155	0
660.167	0
660.178	1
660.19	0
660.202	0
660.213	1
660.225	1
660.237	2
660.248	1
660.26	0
660.272	0
660.284	3
660.295	9
660.307	23
660.319	19
660.33	8
660.342	3
660.354	0
660.365	1
660.377	1
660.389	1
660.401	5
660.412	0
660.424	4
660.436	6
660.447	3
660.459	0
660.471	0
660.482	2
660.494	7
660.506	0
660.517	1
660.529	0
660.541	0
660.553	0
660.564	1
660.576	3
660.588	4
660.599	0
660.611	0
660.623	1
660.634	2
660.646	0
660.658	0
660.67	1
660.681	3
660.693	3
660.705	3
660.716	5
660.728	2
660.74	2
660.751	0
660.763	1
660.775	2
660.787	1
660.798	0
660.81	0
660.822	0
660.833	1
660.845	0
660.857	5
660.868	2
660.88	3
660.892	0
660.903	1
660.915	0
660.927	1
660.939	1
660.95	0
660.962	0
660.974	1
660.985	1
660.997	1
661.009	1
661.02	1
661.032	1
661.044	1
661.056	1
661.067	0
661.079	0
661.091	1
661.102	1
661.114	1
661.126	1
661.138	1
661.149	0
661.161	1
661.173	2
661.184	0
661.196	2
661.208	1
661.219	1
661.231	0
661.243	2
661.255	2
661.266	1
661.278	3
661.29	6
661.301	2
661.313	7
661.325	4
661.336	3
661.348	1
661.36	1
661.372	0
661.383	1
661.395	1
661.407	4
661.418	3
661.43	4
661.442	2
661.453	2
661.465	4
661.477	1
661.489	2
661.5	0
661.512	5
661.524	4
661.535	1
661.547	0
661.559	0
661.571	6
661.582	0
661.594	0
661.606	0
661.617	0
661.629	1
661.641	0
661.652	1
661.664	1
661.676	1
661.688	0
661.699	0
661.711	0
661.723	1
661.734	0
661.746	0
661.758	2
661.77	0
661.781	0
661.793	1
661.805	0
661.816	0
661.828	0
661.84	0
661.851	0
661.863	1
661.875	0
661.887	0
661.898	1
661.91	1
661.922	0
661.933	1
661.945	0
661.957	0
661.969	0
661.98	1
661.992	0
662.004	0
662.015	0
662.027	1
662.039	0
662.051	0
662.062	0
662.074	0
662.086	1
662.097	0
662.109	1
662.121	2
662.133	0
662.144	3
662.156	0
662.168	0
662.179	0
662.191	0
662.203	1
662.214	0
662.226	1
662.238	2
662.25	0
662.261	1
662.273	0
662.285	2
662.296	6
662.308	2
662.32	5
662.332	3
662.343	3
662.355	0
662.367	0
662.378	1
662.39	0
662.402	1
662.414	2
662.425	0
662.437	2
662.449	3
662.46	3
662.472	1
662.484	0
662.496	2
662.507	5
662.519	0
662.531	2
662.542	2
662.554	2
662.566	6
662.578	0
662.589	0
662.601	0
662.613	1
662.624	0
662.636	3
662.648	1
662.66	1
662.671	0
662.683	0
662.695	3
662.706	0
662.718	1
662.73	0
662.742	1
662.753	0
662.765	0
662.777	0
662.788	1
662.8	1
662.812	1
662.824	1
662.835	0
662.847	0
662.859	0
662.87	0
662.882	0
662.894	0
662.906	0
662.917	0
662.929	1
662.941	0
662.952	0
662.964	0
662.976	1
662.988	0
662.999	3
663.011	1
663.023	0
663.035	0
663.046	1
663.058	2
663.07	0
663.081	0
663.093	6
663.105	3
663.117	0
663.128	1
663.14	1
663.152	0
663.163	0
663.175	0
663.187	0
663.199	0
663.21	0
663.222	0
663.234	0
663.245	0
663.257	2
663.269	1
663.281	0
663.292	1
663.304	2
663.316	1
663.327	1
663.339	1
663.351	0
663.363	0
663.374	0
663.386	1
663.398	1
663.41	2
663.421	3
663.433	2
663.445	3
663.456	0
663.468	0
663.48	3
663.492	5
663.503	4
663.515	3
663.527	1
663.538	6
663.55	1
663.562	6
663.574	5
663.585	3
663.597	1
663.609	0
663.621	1
663.632	1
663.644	0
663.656	2
663.667	0
663.679	0
663.691	1
663.703	0
663.714	1
663.726	3
663.738	1
663.75	0
663.761	0
663.773	0
663.785	0
663.796	0
663.808	1
663.82	1
663.832	0
663.843	0
663.855	0
663.867	2
663.878	3
663.89	0
663.902	1
663.914	0
663.925	1
663.937	0
663.949	3
663.961	1
663.972	1
663.984	2
663.996	1
664.007	0
664.019	0
664.031	0
664.043	2
664.054	0
664.066	0
664.078	0
664.09	0
664.101	1
664.113	1
664.125	2
664.136	0
664.148	0
664.16	2
664.172	0
664.183	1
664.195	0
664.207	1
664.219	0
664.23	3
664.242	2
664.254	1
664.266	3
664.277	5
664.289	3
664.301	2
664.312	0
664.324	3
664.336	6
664.348	2
664.359	6
664.371	0
664.383	1
664.395	1
664.406	1
664.418	1
664.43	2
664.441	3
664.453	1
664.465	1
664.477	2
664.488	3
664.5	5
664.512	0
664.524	0
664.535	4
664.547	5
664.559	0
664.57	1
664.582	2
664.594	0
664.606	0
664.617	2
664.629	0
664.641	0
664.653	1
664.664	1
664.676	6
664.688	2
664.7	0
664.711	0
664.723	1
664.735	0
664.746	0
664.758	0
664.77	2
664.782	1
664.793	3
664.805	0
664.817	0
664.829	2
664.84	1
664.852	1
664.864	0
664.876	0
664.887	3
664.899	0
664.911	0
664.923	1
664.934	4
664.946	0
664.958	0
664.969	2
664.981	0
664.993	3
665.005	1
665.016	1
665.028	0
665.04	0
665.052	0
665.063	0
665.075	1
665.087	0
665.099	0
665.11	0
665.122	0
665.134	1
665.145	0
665.157	0
665.169	1
665.181	1
665.192	0
665.204	3
665.216	0
665.228	3
665.239	0
665.251	2
665.263	0
665.275	0
665.286	2
665.298	2
665.31	0
665.322	1
665.333	0
665.345	0
665.357	1
665.369	0
665.38	1
665.392	1
665.404	3
665.415	0
665.427	4
665.439	2
665.451	5
665.462	3
665.474	0
665.486	3
665.498	5
665.509	2
665.521	1
665.533	0
665.545	0
665.556	2
665.568	0
665.58	1
665.592	0
665.603	0
665.615	3
665.627	1
665.639	0
665.65	1
665.662	0
665.674	1
665.685	1
665.697	0
665.709	0
665.721	1
665.732	0
665.744	1
665.756	1
665.768	1
665.779	0
665.791	2
665.803	1
665.815	1
665.826	2
665.838	1
665.85	0
665.862	0
665.873	0
665.885	1
665.897	1
665.909	1
665.92	3
665.932	0
665.944	0
665.956	1
665.967	2
665.979	0
665.991	1
666.003	0
666.014	1
666.026	0
666.038	1
666.05	0
666.061	0
666.073	0
666.085	0
666.097	0
666.108	1
666.12	0
666.132	1
666.144	0
666.155	0
666.167	2
666.179	1
666.19	0
666.202	1
666.214	4
666.226	0
666.237	1
666.249	3
666.261	0
666.273	2
666.284	3
666.296	0
666.308	2
666.32	1
666.331	1
666.343	1
666.355	3
666.367	0
666.378	0
666.39	2
666.402	2
666.414	1
666.425	1
666.437	1
666.449	0
666.461	2
666.472	4
666.484	3
666.496	1
666.508	2
666.519	1
666.531	0
666.543	0
666.555	1
666.566	0
666.578	1
666.59	3
666.602	0
666.613	1
666.625	1
666.637	0
666.649	0
666.66	0
666.672	0
666.684	2
666.696	0
666.707	0
666.719	0
666.731	0
666.743	1
666.754	0
666.766	1
666.778	0
666.79	0
666.801	0
666.813	1
666.825	1
666.837	0
666.848	1
666.86	1
666.872	0
666.884	1
666.895	0
666.907	0
666.919	0
666.931	0
666.942	0
666.954	0
666.966	0
666.978	0
666.989	0
667.001	1
667.013	1
667.025	0
667.036	0
667.048	0
667.06	0
667.072	0
667.084	0
667.095	0
667.107	3
667.119	0
667.131	0
667.142	1
667.154	0
667.166	0
667.178	4
667.189	2
667.201	0
667.213	1
667.225	2
667.236	0
667.248	1
667.26	0
667.272	0
667.283	1
667.295	0
667.307	1
667.319	3
667.33	1
667.342	0
667.354	0
667.366	1
667.377	2
667.389	2
667.401	2
667.413	0
667.424	1
667.436	5
667.448	1
667.46	0
667.471	0
667.483	0
667.495	0
667.507	0
667.518	4
667.53	0
667.542	0
667.554	1
667.566	0
667.577	1
667.589	0
667.601	2
667.613	0
667.624	0
667.636	1
667.648	0
667.66	0
667.671	0
667.683	2
667.695	3
667.707	1
667.718	0
667.73	1
667.742	0
667.754	2
667.765	0
667.777	0
667.789	1
667.801	0
667.812	0
667.824	0
667.836	0
667.848	1
667.86	0
667.871	0
667.883	3
667.895	0
667.907	0
667.918	2
667.93	1
667.942	0
667.954	0
667.965	1
667.977	0
667.989	0
668.001	0
668.012	0
668.024	0
668.036	0
668.048	0
668.059	2
668.071	0
668.083	0
668.095	1
668.107	1
668.118	0
668.13	1
668.142	0
668.154	0
668.165	1
668.177	0
668.189	1
668.201	0
668.212	2
668.224	1
668.236	1
668.248	1
668.259	0
668.271	0
668.283	0
668.295	0
668.306	0
668.318	0
668.33	0
668.342	0
668.354	0
668.365	2
668.377	1
668.389	0
668.401	0
668.412	0
668.424	1
668.436	0
668.448	1
668.459	6
668.471	2
668.483	1
668.495	2
668.507	0
668.518	1
668.53	0
668.542	1
668.554	0
668.565	0
668.577	0
668.589	0
668.601	1
668.612	0
668.624	0
668.636	1
668.648	0
668.659	1
668.671	1
668.683	0
668.695	2
668.707	2
668.718	0
668.73	0
668.742	0
668.754	2
668.765	2
668.777	0
668.789	0
668.801	1
668.812	3
668.824	0
668.836	0
668.848	0
668.86	0
668.871	1
668.883	0
668.895	0
668.907	0
668.918	0
668.93	0
668.942	0
668.954	2
668.965	0
668.977	0
668.989	0
669.001	1
669.013	0
669.024	0
669.036	0
669.048	0
669.06	0
669.071	1
669.083	1
669.095	0
669.107	2
669.119	0
669.13	0
669.142	0
669.154	0
669.166	3
669.177	2
669.189	1
669.201	0
669.213	0
669.224	2
669.236	0
669.248	0
669.26	3
669.272	1
669.283	0
669.295	0
669.307	0
669.319	1
669.33	2
669.342	0
669.354	0
669.366	2
669.378	1
669.389	2
669.401	0
669.413	1
669.425	3
669.436	0
669.448	2
669.46	4
669.472	2
669.484	6
669.495	4
669.507	0
669.519	1
669.531	6
669.542	0
669.554	2
669.566	2
669.578	0
669.589	0
669.601	0
669.613	1
669.625	1
669.637	0
669.648	1
669.66	0
669.672	1
669.684	0
669.695	0
669.707	0
669.719	3
669.731	3
669.743	0
669.754	0
669.766	1
669.778	0
669.79	1
669.801	0
669.813	1
669.825	0
669.837	1
669.849	0
669.86	1
669.872	1
669.884	0
669.896	3
669.907	1
669.919	1
669.931	1
669.943	0
669.955	2
669.966	3
669.978	0
669.99	0
670.002	0
670.014	0
670.025	0
670.037	1
670.049	0
670.061	0
670.072	2
670.084	0
670.096	1
670.108	0
670.12	0
670.131	0
670.143	0
670.155	0
670.167	1
670.178	0
670.19	1
670.202	1
670.214	0
670.226	0
670.237	0
670.249	3
670.261	1
670.273	1
670.284	0
670.296	3
670.308	1
670.32	0
670.332	2
670.343	1
670.355	1
670.367	2
670.379	0
670.391	2
670.402	0
670.414	1
670.426	1
670.438	1
670.449	1
670.461	4
670.473	0
670.485	2
670.497	3
670.508	1
670.52	2
670.532	3
670.544	1
670.556	1
670.567	0
670.579	5
670.591	0
670.603	4
670.614	0
670.626	1
670.638	0
670.65	0
670.662	1
670.673	1
670.685	4
670.697	2
670.709	2
670.721	2
670.732	0
670.744	4
670.756	1
670.768	1
670.779	1
670.791	0
670.803	2
670.815	0
670.827	2
670.838	0
670.85	4
670.862	2
670.874	0
670.886	0
670.897	0
670.909	0
670.921	0
670.933	1
670.944	1
670.956	0
670.968	1
670.98	0
670.992	0
671.003	0
671.015	0
671.027	0
671.039	0
671.051	0
671.062	0
671.074	0
671.086	1
671.098	0
671.11	0
671.121	0
671.133	1
671.145	0
671.157	1
671.168	0
671.18	0
671.192	1
671.204	0
671.216	1
671.227	1
671.239	0
671.251	0
671.263	2
671.275	1
671.286	0
671.298	2
671.31	4
671.322	0
671.334	0
671.345	0
671.357	0
671.369	0
671.381	1
671.392	3
671.404	1
671.416	2
671.428	5
671.44	2
671.451	6
671.463	4
671.475	2
671.487	9
671.499	4
671.51	4
671.522	5
671.534	2
671.546	1
671.558	0
671.569	0
671.581	2
671.593	5
671.605	2
671.617	0
671.628	1
671.64	0
671.652	0
671.664	0
671.676	1
671.687	0
671.699	5
671.711	0
671.723	0
671.735	0
671.746	0
671.758	1
671.77	0
671.782	1
671.793	1
671.805	1
671.817	0
671.829	0
671.841	0
671.852	1
671.864	0
671.876	0
671.888	2
671.9	0
671.911	0
671.923	0
671.935	0
671.947	1
671.959	0
671.97	1
671.982	0
671.994	0
672.006	0
672.018	0
672.029	0
672.041	0
672.053	0
672.065	0
672.077	1
672.088	2
672.1	1
672.112	1
672.124	0
672.136	0
672.147	1
672.159	0
672.171	3
672.183	1
672.195	1
672.206	0
672.218	0
672.23	2
672.242	1
672.254	0
672.265	2
672.277	1
672.289	3
672.301	2
672.313	1
672.324	4
672.336	2
672.348	1
672.36	0
672.372	1
672.383	3
672.395	0
672.407	3
672.419	1
672.431	5
672.442	0
672.454	1
672.466	3
672.478	2
672.49	2
672.501	3
672.513	2
672.525	0
672.537	1
672.549	0
672.56	0
672.572	0
672.584	0
672.596	2
672.608	2
672.619	2
672.631	0
672.643	1
672.655	1
672.667	0
672.678	0
672.69	1
672.702	1
672.714	3
672.726	1
672.737	3
672.749	0
672.761	1
672.773	0
672.785	1
672.796	3
672.808	0
672.82	1
672.832	0
672.844	1
672.856	1
672.867	0
672.879	3
672.891	0
672.903	0
672.915	1
672.926	0
672.938	1
672.95	0
672.962	1
672.974	0
672.985	0
672.997	0
673.009	5
673.021	0
673.033	0
673.044	2
673.056	1
673.068	0
673.08	1
673.092	1
673.103	0
673.115	0
673.127	1
673.139	1
673.151	0
673.162	2
673.174	3
673.186	1
673.198	1
673.21	0
673.222	1
673.233	3
673.245	1
673.257	1
673.269	2
673.281	2
673.292	2
673.304	1
673.316	1
673.328	1
673.34	0
673.351	0
673.363	3
673.375	0
673.387	1
673.399	2
673.41	0
673.422	0
673.434	1
673.446	1
673.458	2
673.47	2
673.481	6
673.493	2
673.505	3
673.517	0
673.529	5
673.54	0
673.552	0
673.564	0
673.576	0
673.588	1
673.599	2
673.611	2
673.623	0
673.635	5
673.647	0
673.659	0
673.67	0
673.682	1
673.694	1
673.706	1
673.718	0
673.729	0
673.741	0
673.753	0
673.765	0
673.777	1
673.788	0
673.8	0
673.812	1
673.824	0
673.836	1
673.848	1
673.859	1
673.871	0
673.883	0
673.895	0
673.907	1
673.918	1
673.93	0
673.942	0
673.954	0
673.966	0
673.977	1
673.989	0
674.001	0
674.013	1
674.025	0
674.037	3
674.048	0
674.06	0
674.072	0
674.084	0
674.096	2
674.107	1
674.119	0
674.131	1
674.143	0
674.155	0
674.167	0
674.178	2
674.19	0
674.202	2
674.214	2
674.226	0
674.237	1
674.249	0
674.261	2
674.273	6
674.285	11
674.297	8
674.308	4
674.32	4
674.332	3
674.344	0
674.356	0
674.367	2
674.379	1
674.391	1
674.403	1
674.415	0
674.427	2
674.438	3
674.45	2
674.462	5
674.474	5
674.486	1
674.497	0
674.509	0
674.521	0
674.533	0
674.545	0
674.557	0
674.568	6
674.58	4
674.592	1
674.604	0
674.616	2
674.627	2
674.639	0
674.651	1
674.663	1
674.675	0
674.687	0
674.698	0
674.71	2
674.722	1
674.734	2
674.746	1
674.757	0
674.769	0
674.781	0
674.793	1
674.805	0
674.817	0
674.828	0
674.84	0
674.852	1
674.864	0
674.876	0
674.888	0
674.899	2
674.911	0
674.923	0
674.935	1
674.947	2
674.958	3
674.97	1
674.982	0
674.994	1
675.006	0
675.018	2
675.029	3
675.041	0
675.053	1
675.065	1
675.077	1
675.089	0
675.1	0
675.112	0
675.124	0
675.136	1
675.148	1
675.159	0
675.171	1
675.183	1
675.195	1
675.207	1
675.219	1
675.23	2
675.242	2
675.254	0
675.266	0
675.278	5
675.29	3
675.301	6
675.313	6
675.325	0
675.337	0
675.349	0
675.361	0
675.372	0
675.384	1
675.396	1
675.408	3
675.42	0
675.431	1
675.443	1
675.455	0
675.467	1
675.479	0
675.491	1
675.502	2
675.514	1
675.526	4
675.538	4
675.55	0
675.562	0
675.573	0
675.585	1
675.597	4
675.609	2
675.621	1
675.633	0
675.644	1
675.656	1
675.668	3
675.68	4
675.692	1
675.704	0
675.715	2
675.727	1
675.739	0
675.751	0
675.763	2
675.775	3
675.786	0
675.798	1
675.81	1
675.822	0
675.834	1
675.846	1
675.857	0
675.869	1
675.881	0
675.893	0
675.905	0
675.917	0
675.928	0
675.94	1
675.952	1
675.964	0
675.976	0
675.988	1
675.999	0
676.011	0
676.023	0
676.035	0
676.047	0
676.059	1
676.07	0
676.082	5
676.094	0
676.106	1
676.118	1
676.13	0
676.141	0
676.153	0
676.165	0
676.177	0
676.189	0
676.201	2
676.212	1
676.224	1
676.236	1
676.248	0
676.26	0
676.272	5
676.283	6
676.295	4
676.307	1
676.319	1
676.331	4
676.343	1
676.354	5
676.366	4
676.378	0
676.39	1
676.402	3
676.414	4
676.425	1
676.437	2
676.449	3
676.461	2
676.473	1
676.485	0
676.496	0
676.508	2
676.52	2
676.532	4
676.544	5
676.556	1
676.567	1
676.579	3
676.591	1
676.603	0
676.615	1
676.627	0
676.638	0
676.65	3
676.662	1
676.674	0
676.686	1
676.698	0
676.709	0
676.721	0
676.733	2
676.745	0
676.757	0
676.769	0
676.781	0
676.792	2
676.804	0
676.816	0
676.828	3
676.84	0
676.852	1
676.863	0
676.875	1
676.887	0
676.899	1
676.911	0
676.923	0
676.934	2
676.946	0
676.958	1
676.97	2
676.982	1
676.994	0
677.006	0
677.017	0
677.029	1
677.041	2
677.053	0
677.065	0
677.077	1
677.088	1
677.1	0
677.112	0
677.124	0
677.136	0
677.148	1
677.159	1
677.171	1
677.183	0
677.195	1
677.207	0
677.219	1
677.231	0
677.242	2
677.254	0
677.266	0
677.278	0
677.29	1
677.302	1
677.313	2
677.325	2
677.337	1
677.349	0
677.361	1
677.373	2
677.384	2
677.396	2
677.408	3
677.42	6
677.432	1
677.444	0
677.456	1
677.467	3
677.479	6
677.491	1
677.503	2
677.515	1
677.527	0
677.538	3
677.55	1
677.562	0
677.574	5
677.586	2
677.598	1
677.61	1
677.621	0
677.633	0
677.645	0
677.657	0
677.669	1
677.681	3
677.692	1
677.704	2
677.716	1
677.728	1
677.74	0
677.752	2
677.764	1
677.775	0
677.787	0
677.799	0
677.811	1
677.823	2
677.835	1
677.847	1
677.858	0
677.87	0
677.882	1
677.894	0
677.906	0
677.918	3
677.929	0
677.941	0
677.953	0
677.965	1
677.977	3
677.989	1
678.001	0
678.012	0
678.024	1
678.036	0
678.048	0
678.06	5
678.072	0
678.084	0
678.095	0
678.107	0
678.119	1
678.131	0
678.143	0
678.155	1
678.166	1
678.178	1
678.19	1
678.202	0
678.214	0
678.226	0
678.238	0
678.249	3
678.261	2
678.273	6
678.285	6
678.297	0
678.309	8
678.321	3
678.332	0
678.344	1
678.356	0
678.368	1
678.38	2
678.392	1
678.404	1
678.415	0
678.427	0
678.439	5
678.451	1
678.463	0
678.475	4
678.487	0
678.498	3
678.51	8
678.522	2
678.534	0
678.546	2
678.558	0
678.569	3
678.581	2
678.593	3
678.605	0
678.617	2
678.629	2
678.641	3
678.652	1
678.664	2
678.676	2
678.688	0
678.7	1
678.712	0
678.724	2
678.735	0
678.747	0
678.759	1
678.771	1
678.783	0
678.795	1
678.807	0
678.818	0
678.83	4
678.842	1
678.854	1
678.866	0
678.878	0
678.89	0
678.901	0
678.913	1
678.925	0
678.937	2
678.949	1
678.961	1
678.973	0
678.984	1
678.996	1
679.008	1
679.02	0
679.032	2
679.044	0
679.056	1
679.068	0
679.079	0
679.091	0
679.103	0
679.115	1
679.127	3
679.139	3
679.151	0
679.162	0
679.174	0
679.186	0
679.198	0
679.21	2
679.222	1
679.234	0
679.245	0
679.257	0
679.269	0
679.281	8
679.293	2
679.305	2
679.317	2
679.328	0
679.34	1
679.352	1
679.364	2
679.376	0
679.388	0
679.4	0
679.411	1
679.423	2
679.435	2
679.447	1
679.459	2
679.471	2
679.483	1
679.495	4
679.506	2
679.518	0
679.53	1
679.542	2
679.554	2
679.566	5
679.578	1
679.589	1
679.601	0
679.613	1
679.625	1
679.637	4
679.649	0
679.661	1
679.672	0
679.684	2
679.696	0
679.708	0
679.72	0
679.732	0
679.744	0
679.756	0
679.767	0
679.779	0
679.791	0
679.803	3
679.815	0
679.827	0
679.839	1
679.85	1
679.862	0
679.874	0
679.886	0
679.898	2
679.91	0
679.922	0
679.934	2
679.945	0
679.957	4
679.969	1
679.981	1
679.993	1
680.005	0
680.017	0
680.028	0
680.04	0
680.052	2
680.064	0
680.076	0
680.088	0
680.1	0
680.112	1
680.123	1
680.135	0
680.147	1
680.159	0
680.171	0
680.183	1
680.195	0
680.207	1
680.218	2
680.23	3
680.242	0
680.254	2
680.266	0
680.278	3
680.29	3
680.301	2
680.313	4
680.325	0
680.337	0
680.349	0
680.361	3
680.373	0
680.385	3
680.396	3
680.408	2
680.42	3
680.432	3
680.444	3
680.456	1
680.468	1
680.48	0
680.491	2
680.503	2
680.515	0
680.527	1
680.539	3
680.551	2
680.563	1
680.575	1
680.586	0
680.598	0
680.61	1
680.622	1
680.634	1
680.646	0
680.658	2
680.67	0
680.681	2
680.693	2
680.705	0
680.717	1
680.729	1
680.741	0
680.753	1
680.765	0
680.776	0
680.788	2
680.8	0
680.812	1
680.824	0
680.836	0
680.848	0
680.86	0
680.871	2
680.883	0
680.895	0
680.907	0
680.919	0
680.931	0
680.943	0
680.955	1
680.966	0
680.978	0
680.99	0
681.002	1
681.014	0
681.026	2
681.038	0
681.05	0
681.061	0
681.073	0
681.085	1
681.097	1
681.109	1
681.121	1
681.133	1
681.145	0
681.156	2
681.168	0
681.18	0
681.192	0
681.204	0
681.216	0
681.228	1
681.24	1
681.251	0
681.263	0
681.275	3
681.287	3
681.299	1
681.311	0
681.323	2
681.335	0
681.346	1
681.358	0
681.37	2
681.382	1
681.394	0
681.406	1
681.418	2
681.43	0
681.442	1
681.453	1
681.465	1
681.477	0
681.489	1
681.501	4
681.513	0
681.525	2
681.537	0
681.548	2
681.56	2
681.572	1
681.584	1
681.596	0
681.608	0
681.62	1
681.632	0
681.644	1
681.655	0
681.667	0
681.679	0
681.691	3
681.703	0
681.715	2
681.727	1
681.739	1
681.75	0
681.762	0
681.774	1
681.786	1
681.798	2
681.81	1
681.822	0
681.834	0
681.846	2
681.857	1
681.869	0
681.881	1
681.893	1
681.905	2
681.917	1
681.929	0
681.941	0
681.952	3
681.964	0
681.976	0
681.988	0
682	0
682.012	0
682.024	0
682.036	0
682.048	0
682.059	1
682.071	1
682.083	1
682.095	1
682.107	0
682.119	0
682.131	0
682.143	0
682.155	0
682.166	0
682.178	2
682.19	0
682.202	3
682.214	0
682.226	2
682.238	0
682.25	0
682.262	0
682.273	5
682.285	4
682.297	1
682.309	0
682.321	0
682.333	3
682.345	2
682.357	0
682.369	0
682.38	1
682.392	1
682.404	6
682.416	0
682.428	5
682.44	1
682.452	1
682.464	0
682.476	0
682.487	1
682.499	2
682.511	2
682.523	3
682.535	0
682.547	2
682.559	5
682.571	7
682.583	4
682.594	0
682.606	0
682.618	0
682.63	0
682.642	1
682.654	0
682.666	2
682.678	2
682.69	1
682.701	0
682.713	1
682.725	0
682.737	0
682.749	1
682.761	0
682.773	0
682.785	0
682.797	2
682.808	2
682.82	2
682.832	0
682.844	1
682.856	0
682.868	1
682.88	3
682.892	0
682.904	2
682.915	0
682.927	0
682.939	1
682.951	0
682.963	0
682.975	2
682.987	0
682.999	0
683.011	2
683.023	1
683.034	0
683.046	0
683.058	0
683.07	0
683.082	1
683.094	1
683.106	1
683.118	1
683.13	5
683.141	0
683.153	0
683.165	0
683.177	0
683.189	0
683.201	0
683.213	0
683.225	0
683.237	0
683.249	0
683.26	0
683.272	1
683.284	3
683.296	3
683.308	0
683.32	1
683.332	0
683.344	1
683.356	1
683.368	2
683.379	0
683.391	2
683.403	0
683.415	2
683.427	2
683.439	0
683.451	1
683.463	0
683.475	2
683.486	0
683.498	4
683.51	4
683.522	4
683.534	2
[truncated: 196,144 more rows]

## Sheet: DN-101-G2
1780.01	5
1780.03	8
1780.05	8
1780.07	4
1780.09	11
1780.11	5
1780.13	6
1780.15	11
1780.16	5
1780.18	8
1780.2	8
1780.22	4
1780.24	7
1780.26	13
1780.28	8
1780.3	4
1780.32	15
1780.34	13
1780.36	7
1780.38	11
1780.4	6
1780.41	2
1780.43	10
1780.45	13
1780.47	3
1780.49	10
1780.51	11
1780.53	14
1780.55	8
1780.57	8
1780.59	6
1780.61	13
1780.63	6
1780.65	14
1780.66	6
1780.68	9
1780.7	10
1780.72	10
1780.74	9
1780.76	5
1780.78	13
1780.8	8
1780.82	9
1780.84	11
1780.86	6
1780.88	8
1780.9	8
1780.91	4
1780.93	15
1780.95	9
1780.97	6
1780.99	6
1781.01	5
1781.03	10
1781.05	8
1781.07	8
1781.09	4
1781.11	11
1781.13	10
1781.15	7
1781.16	10
1781.18	12
1781.2	4
1781.22	12
1781.24	4
1781.26	9
1781.28	7
1781.3	15
1781.32	9
1781.34	6
1781.36	11
1781.38	7
1781.4	4
1781.41	9
1781.43	7
1781.45	7
1781.47	9
1781.49	7
1781.51	4
1781.53	9
1781.55	12
1781.57	18
1781.59	12
1781.61	6
1781.63	6
1781.65	5
1781.66	8
1781.68	4
1781.7	16
1781.72	9
1781.74	6
1781.76	19
1781.78	15
1781.8	4
1781.82	11
1781.84	12
1781.86	11
1781.88	10
1781.9	13
1781.91	8
1781.93	10
1781.95	3
1781.97	4
1781.99	12
1782.01	11
1782.03	7
1782.05	12
1782.07	6
1782.09	8
1782.11	5
1782.13	8
1782.15	8
1782.16	5
1782.18	4
1782.2	6
1782.22	7
1782.24	14
1782.26	10
1782.28	4
1782.3	11
1782.32	8
1782.34	7
1782.36	4
1782.38	6
1782.4	13
1782.42	5
1782.43	3
1782.45	7
1782.47	8
1782.49	19
1782.51	9
1782.53	9
1782.55	9
1782.57	11
1782.59	5
1782.61	14
1782.63	7
1782.65	7
1782.67	11
1782.68	6
1782.7	3
1782.72	3
1782.74	10
1782.76	4
1782.78	12
1782.8	10
1782.82	5
1782.84	11
1782.86	15
1782.88	9
1782.9	8
1782.92	12
1782.93	10
1782.95	11
1782.97	8
1782.99	7
1783.01	3
1783.03	3
1783.05	4
1783.07	4
1783.09	10
1783.11	6
1783.13	7
1783.15	8
1783.17	4
1783.18	8
1783.2	14
1783.22	5
1783.24	8
1783.26	9
1783.28	10
1783.3	3
1783.32	8
1783.34	6
1783.36	5
1783.38	13
1783.4	3
1783.42	5
1783.44	5
1783.45	15
1783.47	12
1783.49	14
1783.51	9
1783.53	8
1783.55	4
1783.57	15
1783.59	15
1783.61	5
1783.63	6
1783.65	8
1783.67	8
1783.69	7
1783.7	6
1783.72	12
1783.74	11
1783.76	6
1783.78	15
1783.8	13
1783.82	6
1783.84	13
1783.86	8
1783.88	11
1783.9	10
1783.92	9
1783.94	9
1783.95	6
1783.97	6
1783.99	10
1784.01	11
1784.03	4
1784.05	14
1784.07	19
1784.09	8
1784.11	6
1784.13	9
1784.15	16
1784.17	12
1784.19	5
1784.21	14
1784.22	10
1784.24	10
1784.26	4
1784.28	3
1784.3	8
1784.32	11
1784.34	8
1784.36	9
1784.38	5
1784.4	2
1784.42	9
1784.44	8
1784.46	11
1784.47	6
1784.49	5
1784.51	5
1784.53	9
1784.55	11
1784.57	9
1784.59	8
1784.61	12
1784.63	6
1784.65	6
1784.67	11
1784.69	10
1784.71	8
1784.73	3
1784.74	5
1784.76	13
1784.78	11
1784.8	11
1784.82	13
1784.84	11
1784.86	7
1784.88	11
1784.9	8
1784.92	11
1784.94	13
1784.96	9
1784.98	9
1784.99	6
1785.01	9
1785.03	12
1785.05	8
1785.07	5
1785.09	9
1785.11	7
1785.13	12
1785.15	9
1785.17	9
1785.19	7
1785.21	8
1785.23	10
1785.25	4
1785.27	6
1785.28	13
1785.3	6
1785.32	8
1785.34	10
1785.36	8
1785.38	8
1785.4	11
1785.42	12
1785.44	6
1785.46	7
1785.48	11
1785.5	11
1785.52	14
1785.53	13
1785.55	17
1785.57	9
1785.59	6
1785.61	10
1785.63	8
1785.65	13
1785.67	15
1785.69	7
1785.71	16
1785.73	12
1785.75	8
1785.77	11
1785.79	15
1785.8	10
1785.82	5
1785.84	7
1785.86	12
1785.88	10
1785.9	5
1785.92	14
1785.94	13
1785.96	14
1785.98	13
1786	14
1786.02	11
1786.04	8
1786.06	10
1786.07	9
1786.09	8
1786.11	5
1786.13	4
1786.15	5
1786.17	6
1786.19	4
1786.21	4
1786.23	8
1786.25	8
1786.27	5
1786.29	8
1786.31	7
1786.32	6
1786.34	7
1786.36	4
1786.38	11
1786.4	7
1786.42	4
1786.44	8
1786.46	7
1786.48	8
1786.5	12
1786.52	6
1786.54	12
1786.56	13
1786.58	10
1786.59	10
1786.61	9
1786.63	7
1786.65	5
1786.67	7
1786.69	6
1786.71	8
1786.73	13
1786.75	12
1786.77	8
1786.79	11
1786.81	9
1786.83	10
1786.84	15
1786.86	10
1786.88	8
1786.9	11
1786.92	9
1786.94	5
1786.96	12
1786.98	6
1787	6
1787.02	8
1787.04	7
1787.06	8
1787.08	7
1787.1	7
1787.11	6
1787.13	17
1787.15	8
1787.17	9
1787.19	9
1787.21	8
1787.23	15
1787.25	12
1787.27	9
1787.29	11
1787.31	14
1787.33	12
1787.35	5
1787.37	8
1787.38	6
1787.4	9
1787.42	9
1787.44	6
1787.46	4
1787.48	11
1787.5	11
1787.52	11
1787.54	10
1787.56	5
1787.58	5
1787.6	11
1787.62	13
1787.63	10
1787.65	11
1787.67	16
1787.69	8
1787.71	3
1787.73	11
1787.75	5
1787.77	15
1787.79	7
1787.81	6
1787.83	10
1787.85	17
1787.87	3
1787.88	9
1787.9	6
1787.92	10
1787.94	16
1787.96	8
1787.98	7
1788	8
1788.02	12
1788.04	5
1788.06	9
1788.08	9
1788.1	9
1788.12	9
1788.14	8
1788.15	6
1788.17	7
1788.19	10
1788.21	6
1788.23	11
1788.25	9
1788.27	11
1788.29	7
1788.31	1
1788.33	6
1788.35	10
1788.37	8
1788.39	10
1788.4	5
1788.42	3
1788.44	13
1788.46	10
1788.48	5
1788.5	11
1788.52	13
1788.54	8
1788.56	5
1788.58	17
1788.6	13
1788.62	8
1788.64	13
1788.66	9
1788.67	9
1788.69	8
1788.71	4
1788.73	10
1788.75	8
1788.77	14
1788.79	10
1788.81	11
1788.83	7
1788.85	2
1788.87	3
1788.89	3
1788.91	10
1788.93	13
1788.94	9
1788.96	11
1788.98	10
1789	8
1789.02	6
1789.04	5
1789.06	5
1789.08	7
1789.1	10
1789.12	3
1789.14	12
1789.16	16
1789.18	12
1789.2	6
1789.21	3
1789.23	9
1789.25	9
1789.27	7
1789.29	9
1789.31	16
1789.33	8
1789.35	7
1789.37	5
1789.39	4
1789.41	5
1789.43	9
1789.45	13
1789.47	10
1789.48	8
1789.5	8
1789.52	9
1789.54	10
1789.56	11
1789.58	10
1789.6	8
1789.62	6
1789.64	13
1789.66	6
1789.68	6
1789.7	10
1789.72	9
1789.74	15
1789.76	10
1789.77	7
1789.79	17
1789.81	6
1789.83	7
1789.85	15
1789.87	10
1789.89	5
1789.91	13
1789.93	7
1789.95	8
1789.97	6
1789.99	5
1790.01	13
1790.03	14
1790.04	8
1790.06	7
1790.08	6
1790.1	11
1790.12	7
1790.14	5
1790.16	3
1790.18	5
1790.2	4
1790.22	5
1790.24	14
1790.26	9
1790.28	1
1790.3	12
1790.31	4
1790.33	5
1790.35	6
1790.37	10
1790.39	9
1790.41	5
1790.43	11
1790.45	11
1790.47	8
1790.49	9
1790.51	14
1790.53	9
1790.55	7
1790.57	9
1790.58	11
1790.6	9
1790.62	2
1790.64	12
1790.66	5
1790.68	2
1790.7	6
1790.72	15
1790.74	7
1790.76	17
1790.78	8
1790.8	8
1790.82	2
1790.84	6
1790.85	11
1790.87	6
1790.89	15
1790.91	8
1790.93	3
1790.95	7
1790.97	12
1790.99	9
1791.01	11
1791.03	12
1791.05	3
1791.07	5
1791.09	6
1791.11	10
1791.12	10
1791.14	11
1791.16	7
1791.18	9
1791.2	8
1791.22	7
1791.24	13
1791.26	12
1791.28	9
1791.3	10
1791.32	2
1791.34	7
1791.36	13
1791.38	10
1791.39	10
1791.41	10
1791.43	3
1791.45	9
1791.47	11
1791.49	5
1791.51	9
1791.53	15
1791.55	3
1791.57	8
1791.59	5
1791.61	11
1791.63	17
1791.64	9
1791.66	8
1791.68	12
1791.7	6
1791.72	5
1791.74	5
1791.76	10
1791.78	11
1791.8	13
1791.82	8
1791.84	4
1791.86	13
1791.88	4
1791.9	13
1791.91	5
1791.93	5
1791.95	5
1791.97	15
1791.99	7
1792.01	8
1792.03	5
1792.05	9
1792.07	2
1792.09	5
1792.11	7
1792.13	7
1792.15	9
1792.17	13
1792.19	7
1792.2	8
1792.22	4
1792.24	7
1792.26	8
1792.28	8
1792.3	7
1792.32	5
1792.34	5
1792.36	3
1792.38	4
1792.4	13
1792.42	10
1792.44	8
1792.46	13
1792.47	5
1792.49	14
1792.51	13
1792.53	7
1792.55	8
1792.57	10
1792.59	8
1792.61	8
1792.63	8
1792.65	7
1792.67	4
1792.69	11
1792.71	7
1792.73	14
1792.74	9
1792.77	9
1792.78	5
1792.8	6
1792.82	11
1792.84	7
1792.86	5
1792.88	10
1792.9	5
1792.92	11
1792.94	11
1792.96	4
1792.98	5
1793	7
1793.02	9
1793.04	5
1793.05	5
1793.07	3
1793.09	2
1793.11	9
1793.13	9
1793.15	9
1793.17	4
1793.19	8
1793.21	13
1793.23	11
1793.25	9
1793.27	16
1793.29	9
1793.31	10
1793.32	8
1793.34	9
1793.36	9
1793.38	1
1793.4	7
1793.42	9
1793.44	8
1793.46	11
1793.48	4
1793.5	13
1793.52	13
1793.54	8
1793.56	13
1793.58	9
1793.6	9
1793.61	10
1793.63	12
1793.65	5
1793.67	6
1793.69	12
1793.71	5
1793.73	7
1793.75	6
1793.77	10
1793.79	12
1793.81	6
1793.83	15
1793.85	8
1793.87	10
1793.88	7
1793.9	11
1793.92	7
1793.94	9
1793.96	7
1793.98	9
1794	6
1794.02	5
1794.04	10
1794.06	7
1794.08	10
1794.1	6
1794.12	12
1794.13	3
1794.15	10
1794.17	4
1794.19	7
1794.21	8
1794.23	8
1794.25	11
1794.27	4
1794.29	10
1794.31	7
1794.33	8
1794.35	10
1794.37	13
1794.39	6
1794.4	9
1794.42	10
1794.44	6
1794.46	7
1794.48	10
1794.5	6
1794.52	7
1794.54	10
1794.56	4
1794.58	5
1794.6	7
1794.62	8
1794.64	7
1794.66	12
1794.68	7
1794.69	7
1794.71	9
1794.73	10
1794.75	3
1794.77	10
1794.79	11
1794.81	13
1794.83	7
1794.85	11
1794.87	5
1794.89	12
1794.91	5
1794.93	8
1794.95	6
1794.96	7
1794.98	6
1795	17
1795.02	6
1795.04	8
1795.06	7
1795.08	9
1795.1	6
1795.12	12
1795.14	15
1795.16	7
1795.18	5
1795.2	3
1795.22	7
1795.24	9
1795.26	7
1795.27	7
1795.29	1
1795.31	11
1795.33	10
1795.35	13
1795.37	6
1795.39	6
1795.41	6
1795.43	4
1795.45	14
1795.47	8
1795.49	8
1795.51	13
1795.53	8
1795.55	2
1795.56	8
1795.58	8
1795.6	9
1795.62	14
1795.64	13
1795.66	4
1795.68	7
1795.7	3
1795.72	6
1795.74	5
1795.76	7
1795.78	8
1795.8	9
1795.82	12
1795.84	9
1795.85	6
1795.87	11
1795.89	6
1795.91	9
1795.93	10
1795.95	19
1795.97	7
1795.99	11
1796.01	2
1796.03	7
1796.05	6
1796.07	12
1796.09	11
1796.11	6
1796.12	13
1796.14	9
1796.16	7
1796.18	8
1796.2	6
1796.22	14
1796.24	10
1796.26	8
1796.28	11
1796.3	14
1796.32	8
1796.34	6
1796.36	4
1796.38	6
1796.39	5
1796.41	8
1796.43	6
1796.45	11
1796.47	11
1796.49	14
1796.51	9
1796.53	7
1796.55	8
1796.57	10
1796.59	11
1796.61	5
1796.63	4
1796.65	11
1796.66	6
1796.68	11
1796.7	16
1796.72	4
1796.74	7
1796.76	9
1796.78	8
1796.8	11
1796.82	6
1796.84	8
1796.86	7
1796.88	7
1796.9	5
1796.92	10
1796.94	3
1796.95	9
1796.97	11
1796.99	7
1797.01	12
1797.03	10
1797.05	13
1797.07	8
1797.09	8
1797.11	7
1797.13	10
1797.15	7
1797.17	7
1797.19	11
1797.21	11
1797.23	7
1797.24	9
1797.26	11
1797.28	9
1797.3	6
1797.32	14
1797.34	11
1797.36	10
1797.38	9
1797.4	9
1797.42	10
1797.44	13
1797.46	8
1797.48	11
1797.5	8
1797.52	5
1797.54	11
1797.55	10
1797.57	9
1797.59	8
1797.61	11
1797.63	5
1797.65	12
1797.67	7
1797.69	7
1797.71	8
1797.73	8
1797.75	8
1797.77	4
1797.79	13
1797.81	10
1797.83	11
1797.84	13
1797.86	10
1797.88	9
1797.9	11
1797.92	6
1797.94	8
1797.96	7
1797.98	8
1798	9
1798.02	8
1798.04	4
1798.06	11
1798.08	5
1798.1	5
1798.12	9
1798.13	6
1798.15	9
1798.17	10
1798.19	5
1798.21	6
1798.23	12
1798.25	12
1798.27	10
1798.29	9
1798.31	7
1798.33	3
1798.35	7
1798.37	4
1798.38	5
1798.4	10
1798.42	13
1798.44	6
1798.46	8
1798.48	12
1798.5	9
1798.52	7
1798.54	9
1798.56	5
1798.58	11
1798.6	10
1798.62	5
1798.64	5
1798.66	11
1798.67	8
1798.69	2
1798.71	11
1798.73	4
1798.75	7
1798.77	10
1798.79	6
1798.81	8
1798.83	8
1798.85	11
1798.87	7
1798.89	12
1798.91	4
1798.93	7
1798.95	12
1798.96	7
1798.98	6
1799	5
1799.02	4
1799.04	8
1799.06	8
1799.08	8
1799.1	7
1799.12	12
1799.14	6
1799.16	13
1799.18	8
1799.2	11
1799.22	9
1799.24	8
1799.26	6
1799.27	4
1799.29	9
1799.31	11
1799.33	6
1799.35	7
1799.37	11
1799.39	4
1799.41	8
1799.43	10
1799.45	11
1799.47	9
1799.49	8
1799.51	12
1799.53	11
1799.55	3
1799.56	15
1799.58	15
1799.6	3
1799.62	13
1799.64	11
1799.66	8
1799.68	7
1799.7	9
1799.72	7
1799.74	13
1799.76	12
1799.78	8
1799.8	9
1799.82	13
1799.84	9
1799.86	4
1799.87	8
1799.89	2
1799.91	10
1799.93	9
1799.95	12
1799.97	5
1799.99	11
1800.01	5
1800.03	7
1800.05	1
1800.07	9
1800.09	11
1800.11	6
1800.12	6
1800.14	10
1800.16	12
1800.18	7
1800.2	5
1800.22	8
1800.24	3
1800.26	9
1800.28	7
1800.3	9
1800.32	7
1800.34	10
1800.36	9
1800.38	10
1800.4	10
1800.41	8
1800.43	5
1800.45	9
1800.47	13
1800.49	14
1800.51	13
1800.53	11
1800.55	10
1800.57	10
1800.59	12
1800.61	13
1800.63	8
1800.65	8
1800.67	8
1800.69	12
1800.7	10
1800.72	5
1800.74	4
1800.76	8
1800.78	9
1800.8	7
1800.82	9
1800.84	9
1800.86	7
1800.88	10
1800.9	8
1800.92	8
1800.94	9
1800.96	10
1800.98	14
1801	8
1801.02	8
1801.03	16
1801.05	7
1801.07	6
1801.09	6
1801.11	9
1801.13	14
1801.15	9
1801.17	1
1801.19	5
1801.21	10
1801.23	8
1801.25	15
1801.27	5
1801.29	5
1801.31	8
1801.33	12
1801.34	9
1801.36	11
1801.38	17
1801.4	5
1801.42	8
1801.44	10
1801.46	5
1801.48	9
1801.5	18
1801.52	14
1801.54	25
1801.56	11
1801.58	11
1801.6	7
1801.62	7
1801.63	11
1801.65	8
1801.67	7
1801.69	8
1801.71	14
1801.73	5
1801.75	7
1801.77	3
1801.79	9
1801.81	13
1801.83	6
1801.85	8
1801.87	11
1801.89	7
1801.9	11
1801.92	8
1801.94	9
1801.96	3
1801.98	3
1802	6
1802.02	9
1802.04	3
1802.06	3
1802.08	5
1802.1	10
1802.12	6
1802.14	7
1802.16	9
1802.18	9
1802.19	10
1802.21	6
1802.23	4
1802.25	7
1802.27	8
1802.29	3
1802.31	6
1802.33	6
1802.35	5
1802.37	7
1802.39	9
1802.41	6
1802.43	4
1802.45	10
1802.47	13
1802.48	8
1802.51	6
1802.52	19
1802.54	12
1802.56	13
1802.58	11
1802.6	12
1802.62	11
1802.64	10
1802.66	14
1802.68	9
1802.7	7
1802.72	18
1802.74	8
1802.76	11
1802.78	8
1802.8	10
1802.81	5
1802.83	9
1802.85	6
1802.87	3
1802.89	7
1802.91	1
1802.93	6
1802.95	6
1802.97	11
1802.99	5
1803.01	12
1803.03	3
1803.05	5
1803.07	8
1803.09	7
1803.11	11
1803.12	4
1803.14	5
1803.16	12
1803.18	10
1803.2	8
1803.22	10
1803.24	8
1803.26	7
1803.28	6
1803.3	16
1803.32	3
1803.34	11
1803.36	10
1803.38	10
1803.39	12
1803.41	8
1803.43	8
1803.45	7
1803.47	22
1803.49	9
1803.51	2
1803.53	19
1803.55	15
1803.57	15
1803.59	17
1803.61	9
1803.63	9
1803.65	10
1803.67	9
1803.68	9
1803.7	21
1803.72	5
1803.74	11
1803.76	13
1803.78	5
1803.8	7
1803.82	11
1803.84	13
1803.86	15
1803.88	8
1803.9	10
1803.92	5
1803.94	16
1803.96	6
1803.98	6
1803.99	14
1804.02	10
1804.03	5
1804.05	12
1804.07	3
1804.09	1
1804.11	8
1804.13	5
1804.15	12
1804.17	12
1804.19	8
1804.21	14
1804.23	6
1804.25	6
1804.27	10
1804.29	10
1804.31	6
1804.32	7
1804.34	4
1804.36	7
1804.38	15
1804.4	9
1804.42	9
1804.44	11
1804.46	12
1804.48	8
1804.5	12
1804.52	14
1804.54	10
1804.56	9
1804.58	13
1804.6	7
1804.62	9
1804.63	15
1804.65	12
1804.67	15
1804.69	10
1804.71	6
1804.73	13
1804.75	4
1804.77	10
1804.79	10
1804.81	6
1804.83	8
1804.85	8
1804.87	12
1804.89	10
1804.9	10
1804.92	10
1804.94	13
1804.96	5
1804.98	13
1805	4
1805.02	12
1805.04	6
1805.06	5
1805.08	13
1805.1	13
1805.12	2
1805.14	6
1805.16	12
1805.18	12
1805.2	4
1805.21	9
1805.23	10
1805.25	4
1805.27	6
1805.29	6
1805.31	6
1805.33	14
1805.35	6
1805.37	8
1805.39	6
1805.41	11
1805.43	10
1805.45	10
1805.47	8
1805.49	6
1805.51	14
1805.53	10
1805.54	9
1805.56	18
1805.58	14
1805.6	8
1805.62	10
1805.64	10
1805.66	7
1805.68	7
1805.7	13
1805.72	4
1805.74	7
1805.76	10
1805.78	3
1805.8	10
1805.82	5
1805.84	10
1805.85	9
1805.87	11
1805.89	9
1805.91	6
1805.93	6
1805.95	7
1805.97	4
1805.99	12
1806.01	4
1806.03	9
1806.05	6
1806.07	11
1806.09	9
1806.11	14
1806.12	7
1806.14	14
1806.16	4
1806.18	4
1806.2	12
1806.22	8
1806.24	11
1806.26	11
1806.28	6
1806.3	10
1806.32	4
1806.34	5
1806.36	13
1806.38	19
1806.4	6
1806.42	6
1806.43	9
1806.45	7
1806.47	12
1806.49	5
1806.51	12
1806.53	17
1806.55	15
1806.57	9
1806.59	7
1806.61	13
1806.63	8
1806.65	10
1806.67	7
1806.69	5
1806.71	11
1806.73	14
1806.74	3
1806.77	4
1806.78	5
1806.8	5
1806.82	5
1806.84	9
1806.86	6
1806.88	7
1806.9	10
1806.92	11
1806.94	6
1806.96	5
1806.98	17
1807	10
1807.02	12
1807.04	5
1807.06	5
1807.08	9
1807.09	7
1807.11	10
1807.13	5
1807.15	9
1807.17	8
1807.19	8
1807.21	8
1807.23	7
1807.25	6
1807.27	6
1807.29	7
1807.31	8
1807.33	6
1807.35	8
1807.37	16
1807.38	6
1807.4	5
1807.42	4
1807.44	11
1807.46	4
1807.48	9
1807.5	6
1807.52	7
1807.54	9
1807.56	4
1807.58	11
1807.6	8
1807.62	6
1807.64	9
1807.66	16
1807.68	8
1807.69	11
1807.71	11
1807.73	12
1807.75	5
1807.77	6
1807.79	9
1807.81	6
1807.83	10
1807.85	8
1807.87	8
1807.89	8
1807.91	9
1807.93	10
1807.95	9
1807.97	6
1807.99	8
1808.01	12
1808.02	13
1808.04	5
1808.06	11
1808.08	7
1808.1	7
1808.12	11
1808.14	4
1808.16	11
1808.18	6
1808.2	8
1808.22	6
1808.24	7
1808.26	8
1808.28	10
1808.3	3
1808.32	5
1808.33	8
1808.35	8
1808.37	10
1808.39	9
1808.41	8
1808.43	9
1808.45	4
1808.47	14
1808.49	14
1808.51	6
1808.53	10
1808.55	6
1808.57	8
1808.59	12
1808.61	5
1808.62	2
1808.64	11
1808.66	10
1808.68	6
1808.7	8
1808.72	7
1808.74	10
1808.76	5
1808.78	8
1808.8	12
1808.82	12
1808.84	12
1808.86	8
1808.88	6
1808.9	6
1808.92	14
1808.93	5
1808.95	9
1808.97	8
1808.99	9
1809.01	6
1809.03	6
1809.05	12
1809.07	9
1809.09	11
1809.11	3
1809.13	3
1809.15	5
1809.17	12
1809.19	8
1809.21	9
1809.23	9
1809.25	7
1809.27	4
1809.28	9
1809.3	5
1809.32	12
1809.34	12
1809.36	16
1809.38	9
1809.4	7
1809.42	7
1809.44	3
1809.46	6
1809.48	1
1809.5	9
1809.52	9
1809.54	8
1809.56	5
1809.58	8
1809.6	2
1809.61	2
1809.63	11
1809.65	6
1809.67	10
1809.69	9
1809.71	9
1809.73	4
1809.75	11
1809.77	8
1809.79	10
1809.81	11
1809.83	9
1809.85	7
1809.87	8
1809.88	8
1809.9	12
1809.92	7
1809.94	5
1809.96	14
1809.98	9
1810	8
1810.02	8
1810.04	8
1810.06	9
1810.08	10
1810.1	15
1810.12	13
1810.14	7
1810.16	6
1810.18	10
1810.2	3
1810.21	10
1810.23	7
1810.25	4
1810.27	8
1810.29	3
1810.31	7
1810.33	9
1810.35	8
1810.37	2
1810.39	11
1810.41	2
1810.43	3
1810.45	14
1810.47	4
1810.49	6
1810.51	7
1810.53	13
1810.55	9
1810.56	16
1810.58	9
1810.6	5
1810.62	9
1810.64	5
1810.66	11
1810.68	9
1810.7	5
1810.72	5
1810.74	7
1810.76	3
1810.78	9
1810.8	12
1810.82	5
1810.84	6
1810.86	9
1810.88	4
1810.89	13
1810.91	10
1810.93	9
1810.95	5
1810.97	10
1810.99	7
1811.01	3
1811.03	9
1811.05	4
1811.07	8
1811.09	12
1811.11	10
1811.13	6
1811.15	5
1811.17	9
1811.18	7
1811.2	8
1811.22	7
1811.24	6
1811.26	7
1811.28	7
1811.3	7
1811.32	12
1811.34	6
1811.36	10
1811.38	12
1811.4	14
1811.42	7
1811.44	13
1811.46	9
1811.48	11
1811.49	13
1811.52	8
1811.53	11
1811.55	7
1811.57	12
1811.59	8
1811.61	6
1811.63	11
1811.65	10
1811.67	10
1811.69	12
1811.71	10
1811.73	5
1811.75	5
1811.77	8
1811.79	11
1811.81	9
1811.83	14
1811.85	11
1811.86	3
1811.88	12
1811.9	13
1811.92	7
1811.94	9
1811.96	13
1811.98	9
1812	9
1812.02	5
1812.04	9
1812.06	4
1812.08	9
1812.1	10
1812.12	7
1812.14	8
1812.15	7
1812.17	9
1812.19	8
1812.21	3
1812.23	3
1812.25	10
1812.27	9
1812.29	2
1812.31	5
1812.33	7
1812.35	4
1812.37	11
1812.39	16
1812.41	6
1812.43	2
1812.45	4
1812.47	11
1812.48	7
1812.5	11
1812.52	15
1812.54	12
1812.56	12
1812.58	4
1812.6	11
1812.62	9
1812.64	4
1812.66	4
1812.68	6
1812.7	7
1812.72	7
1812.74	8
1812.76	4
1812.78	4
1812.8	5
1812.82	9
1812.83	9
1812.85	4
1812.87	6
1812.89	13
1812.91	8
1812.93	6
1812.95	12
1812.97	11
1812.99	7
1813.01	9
1813.03	7
1813.05	11
1813.07	5
1813.09	4
1813.11	7
1813.12	8
1813.14	3
1813.16	10
1813.18	6
1813.2	5
1813.22	5
1813.24	13
1813.26	5
1813.28	7
1813.3	5
1813.32	12
1813.34	9
1813.36	6
1813.38	8
1813.4	12
1813.42	7
1813.44	9
1813.45	14
1813.47	15
1813.49	7
1813.51	9
1813.53	9
1813.55	10
1813.57	16
1813.59	11
1813.61	9
1813.63	8
1813.65	14
1813.67	4
1813.69	11
1813.71	7
1813.73	6
1813.75	10
1813.77	17
1813.79	7
1813.81	8
1813.82	8
1813.84	9
1813.86	19
1813.88	12
1813.9	7
1813.92	15
1813.94	9
1813.96	7
1813.98	6
1814	12
1814.02	7
1814.04	6
1814.06	13
1814.08	9
1814.1	4
1814.12	12
1814.13	6
1814.15	5
1814.17	7
1814.19	6
1814.21	9
1814.23	6
1814.25	9
1814.27	4
1814.29	5
1814.31	10
1814.33	12
1814.35	7
1814.37	8
1814.39	10
1814.41	6
1814.43	5
1814.44	9
1814.46	12
1814.48	3
1814.5	8
1814.52	13
1814.54	12
1814.56	12
1814.58	16
1814.6	11
1814.62	9
1814.64	9
1814.66	9
1814.68	5
1814.7	10
1814.72	6
1814.74	6
1814.76	10
1814.78	9
1814.8	14
1814.81	11
1814.83	6
1814.85	9
1814.87	11
1814.89	9
1814.91	11
1814.93	7
1814.95	11
1814.97	10
1814.99	6
1815.01	5
1815.03	6
1815.05	18
1815.07	5
1815.09	6
1815.11	8
1815.12	10
1815.14	5
1815.16	4
1815.18	7
1815.2	8
1815.22	16
1815.24	8
1815.26	9
1815.28	13
1815.3	10
1815.32	4
1815.34	8
1815.36	6
1815.38	9
1815.4	7
1815.42	8
1815.44	12
1815.45	15
1815.47	18
1815.49	13
1815.51	8
1815.53	11
1815.55	6
1815.57	7
1815.59	14
1815.61	16
1815.63	11
1815.65	8
1815.67	9
1815.69	7
1815.71	4
1815.73	6
1815.75	6
1815.77	9
1815.79	8
1815.81	7
1815.82	6
1815.84	6
1815.86	7
1815.88	8
1815.9	12
1815.92	12
1815.94	8
1815.96	10
1815.98	12
1816	6
1816.02	4
1816.04	9
1816.06	6
1816.08	4
1816.1	5
1816.12	6
1816.13	10
1816.15	11
1816.17	7
1816.19	3
1816.21	11
1816.23	6
1816.25	5
1816.27	11
1816.29	9
1816.31	11
1816.33	8
1816.35	11
1816.37	7
1816.39	8
1816.41	7
1816.43	2
1816.45	2
1816.46	12
1816.48	11
1816.5	14
1816.52	13
1816.54	9
1816.56	15
1816.58	18
1816.6	21
1816.62	11
1816.64	5
1816.66	10
1816.68	11
1816.7	8
1816.72	13
1816.74	10
1816.76	7
1816.78	9
1816.8	10
1816.82	10
1816.83	5
1816.85	15
1816.87	10
1816.89	8
1816.91	11
1816.93	8
1816.95	9
1816.97	4
1816.99	11
1817.01	11
1817.03	13
1817.05	7
1817.07	4
1817.09	12
1817.11	12
1817.13	7
1817.14	4
1817.16	6
1817.18	8
1817.2	7
1817.22	9
1817.24	12
1817.26	9
1817.28	10
1817.3	11
1817.32	11
1817.34	10
1817.36	5
1817.38	9
1817.4	16
1817.42	4
1817.44	10
1817.46	11
1817.48	12
1817.49	8
1817.51	17
1817.53	10
1817.55	21
1817.57	8
1817.59	13
1817.61	14
1817.63	16
1817.65	11
1817.67	6
1817.69	8
1817.71	14
1817.73	5
1817.75	6
1817.77	6
1817.79	13
1817.81	8
1817.83	4
1817.85	5
1817.86	9
1817.88	14
1817.9	10
1817.92	8
1817.94	5
1817.96	10
1817.98	9
1818	6
1818.02	6
1818.04	4
1818.06	7
1818.08	6
1818.1	15
1818.12	12
1818.14	15
1818.16	5
1818.17	8
1818.19	11
1818.21	5
1818.23	6
1818.25	13
1818.27	6
1818.29	9
1818.31	15
1818.33	7
1818.35	7
1818.37	6
1818.39	5
1818.41	6
1818.43	12
1818.45	7
1818.47	16
1818.49	12
1818.51	15
1818.53	20
1818.55	13
1818.56	21
1818.58	16
1818.6	15
1818.62	12
1818.64	10
1818.66	11
[truncated: 226,181+ more rows]

## Sheet: DN-011-110-011-G2
1619.86	5
1619.88	0
1619.89	8
1619.91	9
1619.93	3
1619.95	5
1619.97	3
1619.98	8
1620	4
1620.02	10
1620.04	4
1620.06	1
1620.08	4
1620.1	3
1620.11	4
1620.13	11
1620.15	1
1620.17	2
1620.19	4
1620.2	1
1620.22	3
1620.24	4
1620.26	8
1620.28	2
1620.3	6
1620.32	4
1620.33	1
1620.35	9
1620.37	4
1620.39	5
1620.41	2
1620.42	4
1620.44	6
1620.46	2
1620.48	1
1620.5	2
1620.52	5
1620.54	8
1620.55	2
1620.57	3
1620.59	7
1620.61	3
1620.63	2
1620.64	9
1620.66	7
1620.68	8
1620.7	5
1620.72	3
1620.74	4
1620.76	8
1620.77	3
1620.79	10
1620.81	3
1620.83	1
1620.85	5
1620.87	3
1620.88	10
1620.9	8
1620.92	5
1620.94	3
1620.96	4
1620.97	5
1620.99	6
1621.01	15
1621.03	4
1621.05	5
1621.07	6
1621.09	6
1621.1	9
1621.12	2
1621.14	7
1621.16	3
1621.18	3
1621.2	2
1621.21	2
1621.23	1
1621.25	0
1621.27	4
1621.29	2
1621.31	5
1621.32	5
1621.34	1
1621.36	3
1621.38	1
1621.4	4
1621.42	4
1621.43	5
1621.45	7
1621.47	0
1621.49	4
1621.51	5
1621.53	7
1621.54	4
1621.56	4
1621.58	7
1621.6	8
1621.62	4
1621.64	6
1621.65	2
1621.67	9
1621.69	0
1621.71	1
1621.73	4
1621.75	5
1621.76	4
1621.78	5
1621.8	5
1621.82	5
1621.84	6
1621.86	1
1621.88	13
1621.89	6
1621.91	0
1621.93	2
1621.95	10
1621.97	0
1621.98	5
1622	4
1622.02	4
1622.04	5
1622.06	5
1622.08	3
1622.1	3
1622.11	4
1622.13	3
1622.15	2
1622.17	7
1622.19	6
1622.2	1
1622.22	4
1622.24	6
1622.26	4
1622.28	2
1622.3	3
1622.32	0
1622.33	2
1622.35	3
1622.37	4
1622.39	4
1622.41	2
1622.42	3
1622.44	2
1622.46	3
1622.48	1
1622.5	1
1622.52	5
1622.54	2
1622.55	6
1622.57	5
1622.59	6
1622.61	7
1622.63	7
1622.64	3
1622.66	4
1622.68	4
1622.7	10
1622.72	9
1622.74	7
1622.76	5
1622.77	9
1622.79	2
1622.81	2
1622.83	9
1622.85	5
1622.87	3
1622.88	2
1622.9	5
1622.92	4
1622.94	9
1622.96	3
1622.98	2
1622.99	15
1623.01	3
1623.03	4
1623.05	6
1623.07	2
1623.09	1
1623.1	1
1623.12	1
1623.14	2
1623.16	3
1623.18	7
1623.2	1
1623.21	5
1623.23	6
1623.25	3
1623.27	4
1623.29	8
1623.31	1
1623.33	4
1623.34	2
1623.36	6
1623.38	7
1623.4	3
1623.42	4
1623.43	7
1623.45	3
1623.47	2
1623.49	5
1623.51	1
1623.53	1
1623.55	7
1623.56	5
1623.58	4
1623.6	7
1623.62	4
1623.64	5
1623.65	5
1623.67	6
1623.69	2
1623.71	6
1623.73	6
1623.75	3
1623.77	10
1623.78	4
1623.8	5
1623.82	6
1623.84	1
1623.86	3
1623.88	9
1623.89	6
1623.91	4
1623.93	9
1623.95	5
1623.97	11
1623.99	5
1624	6
1624.02	2
1624.04	4
1624.06	8
1624.08	3
1624.1	9
1624.11	7
1624.13	3
1624.15	1
1624.17	2
1624.19	3
1624.21	4
1624.22	5
1624.24	1
1624.26	4
1624.28	3
1624.3	2
1624.32	5
1624.34	1
1624.35	3
1624.37	7
1624.39	4
1624.41	0
1624.43	2
1624.44	2
1624.46	7
1624.48	9
1624.5	2
1624.52	3
1624.54	1
1624.56	3
1624.57	14
1624.59	1
1624.61	8
1624.63	6
1624.65	2
1624.66	5
1624.68	4
1624.7	6
1624.72	2
1624.74	3
1624.76	3
1624.78	3
1624.79	6
1624.81	4
1624.83	3
1624.85	2
1624.87	6
1624.89	5
1624.9	7
1624.92	5
1624.94	5
1624.96	5
1624.98	2
1625	8
1625.01	4
1625.03	6
1625.05	4
1625.07	3
1625.09	5
1625.11	6
1625.12	4
1625.14	5
1625.16	1
1625.18	4
1625.2	3
1625.22	0
1625.23	4
1625.25	3
1625.27	4
1625.29	9
1625.31	6
1625.33	4
1625.35	3
1625.36	8
1625.38	3
1625.4	6
1625.42	4
1625.44	6
1625.45	9
1625.47	3
1625.49	5
1625.51	2
1625.53	1
1625.55	4
1625.57	2
1625.58	6
1625.6	9
1625.62	2
1625.64	7
1625.66	1
1625.68	1
1625.69	9
1625.71	7
1625.73	5
1625.75	6
1625.77	2
1625.79	7
1625.8	6
1625.82	5
1625.84	1
1625.86	6
1625.88	7
1625.9	2
1625.91	10
1625.93	5
1625.95	6
1625.97	4
1625.99	6
1626.01	6
1626.03	5
1626.04	12
1626.06	3
1626.08	13
1626.1	7
1626.12	5
1626.13	12
1626.15	2
1626.17	7
1626.19	4
1626.21	4
1626.23	1
1626.24	1
1626.26	4
1626.28	4
1626.3	2
1626.32	4
1626.34	3
1626.36	6
1626.37	3
1626.39	2
1626.41	2
1626.43	2
1626.45	3
1626.47	4
1626.48	3
1626.5	4
1626.52	6
1626.54	5
1626.56	4
1626.58	2
1626.59	0
1626.61	3
1626.63	5
1626.65	3
1626.67	3
1626.69	3
1626.7	1
1626.72	8
1626.74	6
1626.76	2
1626.78	2
1626.8	5
1626.82	2
1626.83	3
1626.85	7
1626.87	3
1626.89	4
1626.91	7
1626.92	2
1626.94	9
1626.96	10
1626.98	2
1627	8
1627.02	11
1627.04	11
1627.05	6
1627.07	7
1627.09	1
1627.11	3
1627.13	11
1627.15	1
1627.16	0
1627.18	5
1627.2	5
1627.22	9
1627.24	5
1627.26	3
1627.27	3
1627.29	3
1627.31	1
1627.33	2
1627.35	6
1627.37	6
1627.38	6
1627.4	1
1627.42	5
1627.44	3
1627.46	4
1627.48	8
1627.49	2
1627.51	7
1627.53	1
1627.55	2
1627.57	8
1627.59	0
1627.61	2
1627.62	3
1627.64	6
1627.66	2
1627.68	11
1627.7	0
1627.72	5
1627.73	4
1627.75	4
1627.77	3
1627.79	5
1627.81	8
1627.83	10
1627.84	4
1627.86	3
1627.88	0
1627.9	5
1627.92	5
1627.94	5
1627.95	4
1627.97	12
1627.99	6
1628.01	11
1628.03	5
1628.05	3
1628.07	2
1628.08	9
1628.1	7
1628.12	5
1628.14	3
1628.16	6
1628.17	5
1628.19	3
1628.21	5
1628.23	1
1628.25	4
1628.27	2
1628.29	4
1628.3	5
1628.32	9
1628.34	5
1628.36	4
1628.38	4
1628.4	2
1628.41	7
1628.43	7
1628.45	7
1628.47	5
1628.49	6
1628.51	5
1628.53	5
1628.54	3
1628.56	10
1628.58	4
1628.6	1
1628.62	2
1628.63	6
1628.65	2
1628.67	5
1628.69	4
1628.71	2
1628.73	3
1628.74	6
1628.76	3
1628.78	7
1628.8	5
1628.82	1
1628.84	5
1628.86	5
1628.87	9
1628.89	11
1628.91	9
1628.93	2
1628.95	10
1628.97	6
1628.98	9
1629	5
1629.02	9
1629.04	4
1629.06	7
1629.08	4
1629.1	1
1629.11	1
1629.13	0
1629.15	3
1629.17	11
1629.19	8
1629.2	4
1629.22	3
1629.24	2
1629.26	3
1629.28	10
1629.3	3
1629.32	4
1629.33	3
1629.35	2
1629.37	2
1629.39	4
1629.41	2
1629.43	2
1629.44	4
1629.46	4
1629.48	4
1629.5	5
1629.52	3
1629.54	5
1629.55	1
1629.57	4
1629.59	2
1629.61	5
1629.63	6
1629.65	2
1629.66	2
1629.68	2
1629.7	9
1629.72	8
1629.74	3
1629.76	4
1629.78	5
1629.79	2
1629.81	5
1629.83	5
1629.85	2
1629.87	9
1629.89	5
1629.9	9
1629.92	2
1629.94	5
1629.96	2
1629.98	8
1630	12
1630.01	5
1630.03	6
1630.05	9
1630.07	4
1630.09	8
1630.11	8
1630.12	1
1630.14	7
1630.16	2
1630.18	5
1630.2	3
1630.22	1
1630.23	4
1630.25	3
1630.27	4
1630.29	5
1630.31	1
1630.33	4
1630.35	4
1630.36	1
1630.38	7
1630.4	4
1630.42	1
1630.44	4
1630.46	3
1630.47	2
1630.49	4
1630.51	2
1630.53	4
1630.55	5
1630.57	6
1630.59	1
1630.6	7
1630.62	9
1630.64	5
1630.66	10
1630.68	5
1630.69	5
1630.71	5
1630.73	4
1630.75	5
1630.77	3
1630.79	1
1630.81	2
1630.82	5
1630.84	0
1630.86	1
1630.88	3
1630.9	5
1630.92	7
1630.93	7
1630.95	5
1630.97	4
1630.99	3
1631.01	2
1631.03	3
1631.05	5
1631.06	4
1631.08	5
1631.1	7
1631.12	6
1631.14	3
1631.15	3
1631.17	2
1631.19	3
1631.21	4
1631.23	1
1631.25	6
1631.27	7
1631.28	3
1631.3	3
1631.32	3
1631.34	1
1631.36	3
1631.38	2
1631.39	3
1631.41	3
1631.43	3
1631.45	1
1631.47	1
1631.49	5
1631.51	4
1631.52	2
1631.54	1
1631.56	1
1631.58	12
1631.6	3
1631.62	5
1631.63	19
1631.65	3
1631.67	6
1631.69	3
1631.71	2
1631.73	4
1631.74	8
1631.76	4
1631.78	6
1631.8	2
1631.82	3
1631.84	1
1631.86	6
1631.87	3
1631.89	3
1631.91	2
1631.93	6
1631.95	4
1631.96	5
1631.98	2
1632	3
1632.02	8
1632.04	6
1632.06	5
1632.08	9
1632.09	5
1632.11	2
1632.13	9
1632.15	10
1632.17	5
1632.19	4
1632.2	8
1632.22	1
1632.24	4
1632.26	0
1632.28	2
1632.3	5
1632.32	5
1632.33	4
1632.35	1
1632.37	4
1632.39	3
1632.41	0
1632.42	1
1632.44	7
1632.46	4
1632.48	5
1632.5	4
1632.52	4
1632.54	3
1632.55	9
1632.57	9
1632.59	4
1632.61	4
1632.63	5
1632.65	5
1632.66	4
1632.68	11
1632.7	6
1632.72	7
1632.74	4
1632.76	2
1632.78	9
1632.79	4
1632.81	2
1632.83	8
1632.85	0
1632.87	5
1632.89	1
1632.9	3
1632.92	4
1632.94	4
1632.96	3
1632.98	8
1633	6
1633.02	9
1633.03	6
1633.05	4
1633.07	8
1633.09	15
1633.11	6
1633.12	3
1633.14	2
1633.16	6
1633.18	2
1633.2	5
1633.22	6
1633.24	2
1633.25	0
1633.27	2
1633.29	4
1633.31	9
1633.33	5
1633.35	1
1633.36	9
1633.38	1
1633.4	7
1633.42	5
1633.44	2
1633.46	2
1633.47	3
1633.49	6
1633.51	5
1633.53	5
1633.55	2
1633.57	1
1633.59	2
1633.6	2
1633.62	1
1633.64	6
1633.66	9
1633.68	8
1633.7	3
1633.71	5
1633.73	9
1633.75	9
1633.77	5
1633.79	4
1633.81	6
1633.83	4
1633.84	0
1633.86	3
1633.88	5
1633.9	10
1633.92	3
1633.93	5
1633.95	4
1633.97	5
1633.99	2
1634.01	11
1634.03	4
1634.05	5
1634.06	6
1634.08	4
1634.1	4
1634.12	6
1634.14	11
1634.16	4
1634.17	6
1634.19	2
1634.21	3
1634.23	5
1634.25	10
1634.27	3
1634.29	4
1634.3	4
1634.32	1
1634.34	5
1634.36	7
1634.38	2
1634.4	5
1634.41	3
1634.43	6
1634.45	0
1634.47	2
1634.49	5
1634.51	6
1634.53	2
1634.54	2
1634.56	8
1634.58	17
1634.6	10
1634.62	7
1634.63	3
1634.65	5
1634.67	5
1634.69	10
1634.71	6
1634.73	6
1634.75	3
1634.76	2
1634.78	4
1634.8	2
1634.82	1
1634.84	6
1634.86	2
1634.88	4
1634.89	8
1634.91	6
1634.93	1
1634.95	4
1634.97	3
1634.98	9
1635	6
1635.02	5
1635.04	4
1635.06	4
1635.08	7
1635.1	3
1635.11	5
1635.13	4
1635.15	3
1635.17	3
1635.19	6
1635.21	4
1635.22	1
1635.24	7
1635.26	3
1635.28	8
1635.3	1
1635.32	4
1635.34	5
1635.35	3
1635.37	1
1635.39	8
1635.41	2
1635.43	2
1635.45	3
1635.46	2
1635.48	3
1635.5	2
1635.52	7
1635.54	2
1635.56	7
1635.58	7
1635.59	3
1635.61	2
1635.63	7
1635.65	4
1635.67	2
1635.69	5
1635.7	10
1635.72	2
1635.74	0
1635.76	4
1635.78	7
1635.8	8
1635.82	4
1635.83	5
1635.85	3
1635.87	5
1635.89	5
1635.91	7
1635.92	5
1635.94	6
1635.96	4
1635.98	3
1636	10
1636.02	9
1636.04	11
1636.05	7
1636.07	1
1636.09	3
1636.11	7
1636.13	2
1636.15	1
1636.16	2
1636.18	6
1636.2	5
1636.22	4
1636.24	9
1636.26	4
1636.28	5
1636.29	6
1636.31	3
1636.33	5
1636.35	7
1636.37	5
1636.39	8
1636.4	3
1636.42	4
1636.44	1
1636.46	6
1636.48	1
1636.5	4
1636.52	3
1636.53	4
1636.55	2
1636.57	1
1636.59	3
1636.61	6
1636.63	5
1636.64	14
1636.66	3
1636.68	4
1636.7	2
1636.72	3
1636.74	5
1636.76	3
1636.77	4
1636.79	9
1636.81	7
1636.83	9
1636.85	0
1636.87	6
1636.88	6
1636.9	5
1636.92	11
1636.94	2
1636.96	5
1636.98	6
1636.99	2
1637.01	3
1637.03	5
1637.05	7
1637.07	12
1637.09	2
1637.11	7
1637.12	8
1637.14	5
1637.16	2
1637.18	2
1637.2	5
1637.22	4
1637.23	3
1637.25	3
1637.27	2
1637.29	2
1637.31	2
1637.33	9
1637.35	4
1637.36	4
1637.38	4
1637.4	8
1637.42	3
1637.44	3
1637.45	2
1637.47	5
1637.49	2
1637.51	6
1637.53	8
1637.55	5
1637.57	7
1637.58	17
1637.6	26
1637.62	24
1637.64	16
1637.66	5
1637.68	15
1637.69	6
1637.71	7
1637.73	9
1637.75	5
1637.77	4
1637.79	2
1637.81	1
1637.82	1
1637.84	5
1637.86	4
1637.88	6
1637.9	4
1637.92	7
1637.93	5
1637.95	1
1637.97	9
1637.99	7
1638.01	4
1638.03	10
1638.05	9
1638.06	7
1638.08	4
1638.1	1
1638.12	4
1638.14	2
1638.16	3
1638.17	2
1638.19	3
1638.21	4
1638.23	8
1638.25	3
1638.27	5
1638.29	2
1638.3	1
1638.32	5
1638.34	2
1638.36	4
1638.38	1
1638.4	4
1638.41	10
1638.43	6
1638.45	6
1638.47	3
1638.49	5
1638.51	3
1638.53	7
1638.54	3
1638.56	10
1638.58	10
1638.6	13
1638.62	16
1638.64	15
1638.65	5
1638.67	11
1638.69	8
1638.71	10
1638.73	6
1638.75	3
1638.77	2
1638.78	6
1638.8	4
1638.82	2
1638.84	7
1638.86	9
1638.88	5
1638.89	5
1638.91	3
1638.93	10
1638.95	7
1638.97	10
1638.99	6
1639.01	8
1639.02	3
1639.04	6
1639.06	12
1639.08	3
1639.1	3
1639.12	4
1639.13	11
1639.15	7
1639.17	8
1639.19	8
1639.21	3
1639.23	9
1639.24	4
1639.26	5
1639.28	5
1639.3	6
1639.32	4
1639.34	1
1639.36	4
1639.37	5
1639.39	4
1639.41	3
1639.43	3
1639.45	5
1639.47	3
1639.48	2
1639.5	12
1639.52	3
1639.54	4
1639.56	6
1639.58	8
1639.6	9
1639.61	12
1639.63	9
1639.65	8
1639.67	7
1639.69	11
1639.71	12
1639.72	10
1639.74	1
1639.76	8
1639.78	7
1639.8	3
1639.82	8
1639.84	7
1639.85	1
1639.87	9
1639.89	8
1639.91	4
1639.93	1
1639.95	11
1639.96	6
1639.98	5
1640	4
1640.02	5
1640.04	10
1640.06	2
1640.08	3
1640.09	5
1640.11	5
1640.13	4
1640.15	3
1640.17	6
1640.19	6
1640.2	1
1640.22	7
1640.24	3
1640.26	4
1640.28	4
1640.3	5
1640.32	4
1640.33	4
1640.35	2
1640.37	3
1640.39	4
1640.41	4
1640.42	6
1640.44	6
1640.46	5
1640.48	9
1640.5	3
1640.52	1
1640.54	8
1640.56	7
1640.57	5
1640.59	8
1640.61	6
1640.63	7
1640.65	7
1640.66	15
1640.68	9
1640.7	8
1640.72	8
1640.74	7
1640.76	6
1640.78	7
1640.8	2
1640.81	5
1640.83	10
1640.85	6
1640.87	6
1640.89	2
1640.9	3
1640.92	5
1640.94	8
1640.96	6
1640.98	5
1641	5
1641.02	6
1641.04	3
1641.05	4
1641.07	3
1641.09	1
1641.11	4
1641.13	3
1641.14	3
1641.16	7
1641.18	6
1641.2	5
1641.22	8
1641.24	2
1641.26	8
1641.28	10
1641.29	3
1641.31	1
1641.33	3
1641.35	2
1641.37	6
1641.38	1
1641.4	5
1641.42	7
1641.44	4
1641.46	2
1641.48	6
1641.5	3
1641.52	3
1641.53	3
1641.55	6
1641.57	0
1641.59	8
1641.61	12
1641.62	7
1641.64	8
1641.66	4
1641.68	12
1641.7	7
1641.72	4
1641.74	8
1641.76	11
1641.77	0
1641.79	2
1641.81	2
1641.83	3
1641.85	5
1641.87	4
1641.88	3
1641.9	6
1641.92	4
1641.94	11
1641.96	4
1641.98	2
1641.99	10
1642.01	3
1642.03	2
1642.05	6
1642.07	4
1642.09	3
1642.11	6
1642.12	2
1642.14	4
1642.16	6
1642.18	3
1642.2	1
1642.22	12
1642.23	2
1642.25	5
1642.27	8
1642.29	8
1642.31	4
1642.33	5
1642.35	5
1642.36	6
1642.38	0
1642.4	2
1642.42	2
1642.44	3
1642.46	5
1642.47	3
1642.49	6
1642.51	8
1642.53	1
1642.55	4
1642.57	6
1642.59	8
1642.6	9
1642.62	10
1642.64	15
1642.66	16
1642.68	13
1642.7	6
1642.71	4
1642.73	13
1642.75	2
1642.77	9
1642.79	2
1642.81	4
1642.83	9
1642.84	5
1642.86	5
1642.88	6
1642.9	6
1642.92	8
1642.94	3
1642.95	0
1642.97	2
1642.99	3
1643.01	5
1643.03	6
1643.05	4
1643.07	4
1643.08	3
1643.1	2
1643.12	6
1643.14	2
1643.16	10
1643.18	5
1643.19	6
1643.21	6
1643.23	4
1643.25	10
1643.27	4
1643.29	3
1643.31	1
1643.32	7
1643.34	6
1643.36	8
1643.38	3
1643.4	5
1643.42	4
1643.43	2
1643.45	8
1643.47	4
1643.49	3
1643.51	8
1643.53	2
1643.55	5
1643.57	11
1643.58	13
1643.6	2
1643.62	12
1643.64	7
1643.66	4
1643.67	6
1643.69	4
1643.71	2
1643.73	2
1643.75	0
1643.77	4
1643.79	1
1643.81	6
1643.82	5
1643.84	9
1643.86	4
1643.88	5
1643.9	5
1643.92	5
1643.93	11
1643.95	5
1643.97	5
1643.99	4
1644.01	6
1644.03	2
1644.05	6
1644.06	8
1644.08	4
1644.1	8
1644.12	6
1644.14	5
1644.16	5
1644.17	1
1644.19	7
1644.21	9
1644.23	5
1644.25	6
1644.27	5
1644.29	6
1644.3	4
1644.32	4
1644.34	3
1644.36	2
1644.38	0
1644.4	2
1644.41	1
1644.43	6
1644.45	3
1644.47	2
1644.49	6
1644.51	3
1644.53	5
1644.54	1
1644.56	3
1644.58	6
1644.6	10
1644.62	1
1644.64	5
1644.65	16
1644.67	8
1644.69	7
1644.71	6
1644.73	12
1644.75	1
1644.77	8
1644.78	9
1644.8	4
1644.82	3
1644.84	4
1644.86	5
1644.88	7
1644.89	2
1644.91	4
1644.93	5
1644.95	8
1644.97	8
1644.99	14
1645.01	8
1645.02	2
1645.04	2
1645.06	6
1645.08	2
1645.1	5
1645.12	3
1645.13	11
1645.15	9
1645.17	3
1645.19	8
1645.21	4
1645.23	4
1645.25	7
1645.27	5
1645.28	1
1645.3	4
1645.32	4
1645.34	3
1645.36	5
1645.38	3
1645.39	3
1645.41	2
1645.43	3
1645.45	7
1645.47	6
1645.49	8
1645.51	4
1645.52	4
1645.54	5
1645.56	8
1645.58	5
1645.6	7
1645.62	6
1645.63	9
1645.65	8
1645.67	3
1645.69	12
1645.71	8
1645.73	5
1645.74	5
1645.76	7
1645.78	7
1645.8	0
1645.82	5
1645.84	1
1645.86	4
1645.88	4
1645.89	7
1645.91	7
1645.93	13
1645.95	8
1645.97	7
1645.99	5
1646	5
1646.02	5
1646.04	9
1646.06	3
1646.08	8
1646.1	6
1646.12	5
1646.13	6
1646.15	1
1646.17	0
1646.19	3
1646.21	5
1646.23	3
1646.24	4
1646.26	7
1646.28	9
1646.3	5
1646.32	3
1646.34	4
1646.36	8
1646.37	3
1646.39	3
1646.41	6
1646.43	12
1646.45	5
1646.47	2
1646.48	2
1646.5	3
1646.52	3
1646.54	6
1646.56	2
1646.58	0
1646.6	5
1646.61	5
1646.63	4
1646.65	13
1646.67	9
1646.69	9
1646.71	9
1646.72	5
1646.74	1
1646.76	7
1646.78	8
1646.8	3
1646.82	4
1646.84	13
1646.86	0
1646.87	8
1646.89	2
1646.91	8
1646.93	4
1646.95	2
1646.96	7
1646.98	0
1647	7
1647.02	2
1647.04	3
1647.06	3
1647.08	9
1647.1	6
1647.11	5
1647.13	5
1647.15	4
1647.17	9
1647.19	7
1647.21	6
1647.22	3
1647.24	2
1647.26	8
1647.28	1
1647.3	0
1647.32	5
1647.34	1
1647.35	10
1647.37	3
1647.39	3
1647.41	2
1647.43	0
1647.45	0
1647.46	3
1647.48	2
1647.5	5
1647.52	7
1647.54	1
1647.56	4
1647.58	0
1647.59	4
1647.61	4
1647.63	5
1647.65	8
1647.67	5
1647.69	5
1647.7	2
1647.72	14
1647.74	10
1647.76	3
1647.78	0
1647.8	5
1647.82	10
1647.84	4
1647.85	2
1647.87	1
1647.89	3
1647.91	1
1647.93	3
1647.95	12
1647.96	3
1647.98	7
1648	16
1648.02	3
1648.04	12
1648.06	2
1648.08	4
1648.09	9
1648.11	9
1648.13	2
1648.15	3
1648.17	3
1648.19	2
1648.2	5
1648.22	3
1648.24	4
1648.26	3
1648.28	6
1648.3	4
1648.32	2
1648.33	6
1648.35	1
1648.37	4
1648.39	4
1648.41	1
1648.43	2
1648.44	4
1648.46	2
1648.48	5
1648.5	2
1648.52	6
1648.54	8
1648.56	0
1648.58	2
1648.59	7
1648.61	4
1648.63	2
1648.65	5
1648.67	4
1648.69	6
1648.7	8
1648.72	2
1648.74	3
1648.76	2
1648.78	3
1648.8	12
1648.82	2
1648.83	5
1648.85	5
1648.87	6
1648.89	2
1648.91	4
1648.93	2
1648.94	4
1648.96	3
1648.98	10
1649	6
1649.02	4
1649.04	5
1649.06	1
1649.07	0
1649.09	5
1649.11	5
1649.13	3
1649.15	5
1649.17	5
1649.18	5
1649.2	1
1649.22	8
1649.24	4
1649.26	5
1649.28	3
1649.3	0
1649.32	13
1649.33	3
1649.35	1
1649.37	6
1649.39	2
1649.41	4
1649.43	5
1649.44	5
1649.46	3
1649.48	4
1649.5	4
1649.52	4
1649.54	2
1649.56	4
1649.57	2
1649.59	0
1649.61	9
1649.63	14
1649.65	6
1649.67	6
1649.68	4
1649.7	7
1649.72	1
1649.74	3
1649.76	3
1649.78	11
1649.8	3
1649.82	7
1649.83	3
1649.85	4
1649.87	6
1649.89	3
1649.91	5
1649.93	3
1649.94	1
1649.96	1
1649.98	3
1650	2
1650.02	5
1650.04	4
1650.06	5
1650.07	8
1650.09	12
1650.11	6
1650.13	11
1650.15	7
1650.17	5
1650.18	5
1650.2	2
1650.22	6
1650.24	5
1650.26	5
1650.28	6
1650.3	3
1650.31	6
1650.33	5
1650.35	2
1650.37	4
1650.39	4
1650.41	2
1650.42	4
1650.44	3
1650.46	5
1650.48	3
1650.5	2
1650.52	5
1650.54	10
1650.56	6
1650.57	8
1650.59	7
1650.61	8
1650.63	4
1650.65	5
1650.67	4
1650.68	3
1650.7	5
1650.72	8
1650.74	6
1650.76	8
1650.78	5
1650.8	4
1650.81	7
1650.83	2
1650.85	9
1650.87	3
1650.89	5
1650.91	7
1650.92	6
1650.94	7
1650.96	8
1650.98	4
1651	4
1651.02	5
1651.04	7
1651.06	11
1651.07	5
1651.09	7
1651.11	1
1651.13	1
1651.15	5
1651.17	8
1651.18	8
1651.2	2
1651.22	4
1651.24	3
1651.26	4
1651.28	3
1651.3	2
1651.31	4
1651.33	5
1651.35	7
1651.37	0
1651.39	1
1651.41	0
1651.42	0
1651.44	1
1651.46	5
1651.48	2
1651.5	5
1651.52	1
1651.54	5
1651.56	8
1651.57	5
1651.59	5
1651.61	3
1651.63	6
1651.65	9
1651.67	0
1651.68	4
1651.7	3
1651.72	2
1651.74	3
1651.76	7
1651.78	7
1651.8	4
1651.81	7
1651.83	6
1651.85	3
1651.87	5
1651.89	8
1651.91	5
1651.92	6
1651.94	6
1651.96	5
1651.98	4
1652	2
1652.02	3
1652.04	5
1652.06	9
1652.07	12
1652.09	15
1652.11	3
1652.13	2
1652.15	5
1652.17	2
1652.18	7
1652.2	5
1652.22	3
1652.24	1
1652.26	2
1652.28	7
1652.3	1
1652.31	5
1652.33	2
1652.35	7
1652.37	7
1652.39	3
1652.41	6
1652.42	5
1652.44	0
1652.46	2
1652.48	1
1652.5	6
1652.52	2
1652.54	3
1652.56	7
1652.57	4
1652.59	8
1652.61	5
1652.63	2
1652.65	5
1652.67	3
1652.68	6
1652.7	2
1652.72	6
1652.74	5
1652.76	0
1652.78	4
1652.8	1
1652.81	0
1652.83	5
1652.85	2
1652.87	6
1652.89	3
1652.91	4
1652.93	7
1652.94	7
1652.96	0
1652.98	5
1653	8
1653.02	2
1653.04	7
1653.06	2
1653.07	9
1653.09	12
1653.11	1
1653.13	2
1653.15	15
1653.17	4
1653.18	0
1653.2	2
1653.22	5
1653.24	6
1653.26	2
1653.28	4
1653.3	2
1653.32	4
1653.33	2
1653.35	1
1653.37	3
1653.39	4
1653.41	1
1653.43	5
1653.44	4
1653.46	6
1653.48	0
1653.5	4
1653.52	1
1653.54	3
1653.56	5
1653.57	13
1653.59	8
1653.61	8
1653.63	7
1653.65	6
1653.67	8
1653.68	1
1653.7	6
1653.72	4
1653.74	6
1653.76	7
1653.78	10
1653.8	6
1653.82	6
1653.83	4
1653.85	2
1653.87	11
1653.89	3
1653.91	2
1653.93	9
1653.94	4
1653.96	1
1653.98	7
1654	7
1654.02	5
1654.04	7
1654.06	6
1654.07	3
1654.09	8
1654.11	5
1654.13	2
1654.15	7
1654.17	2
1654.19	3
1654.2	4
1654.22	1
1654.24	0
1654.26	2
1654.28	3
1654.3	6
1654.32	8
1654.33	3
1654.35	2
1654.37	2
1654.39	6
1654.41	5
1654.43	1
1654.44	6
1654.46	4
1654.48	3
1654.5	3
1654.52	9
1654.54	3
1654.56	8
1654.58	2
1654.59	3
1654.61	10
1654.63	6
1654.65	10
1654.67	3
1654.69	15
1654.7	5
1654.72	4
1654.74	3
1654.76	4
1654.78	6
1654.8	9
1654.82	3
1654.83	4
1654.85	6
1654.87	10
1654.89	5
1654.91	3
1654.93	5
1654.95	5
1654.96	15
1654.98	11
1655	5
1655.02	5
1655.04	6
1655.06	8
1655.08	3
1655.09	6
1655.11	10
1655.13	6
1655.15	4
1655.17	1
1655.19	1
1655.2	3
1655.22	4
1655.24	2
1655.26	1
1655.28	2
1655.3	4
1655.32	1
1655.34	0
1655.35	4
1655.37	11
1655.39	5
1655.41	4
1655.43	1
1655.45	2
1655.46	4
1655.48	1
1655.5	2
1655.52	2
1655.54	5
1655.56	6
1655.58	2
1655.6	10
1655.61	10
1655.63	13
1655.65	7
1655.67	6
1655.69	4
1655.71	3
1655.72	4
1655.74	4
1655.76	4
1655.78	3
1655.8	1
1655.82	5
1655.84	1
1655.85	1
1655.87	6
1655.89	3
1655.91	7
1655.93	1
1655.95	6
1655.96	5
1655.98	7
1656	15
1656.02	5
1656.04	5
1656.06	7
1656.08	4
1656.1	6
1656.11	5
1656.13	1
1656.15	9
1656.17	0
1656.19	3
1656.21	4
1656.22	7
1656.24	3
1656.26	4
1656.28	5
1656.3	2
1656.32	6
1656.34	2
1656.36	1
1656.37	2
1656.39	6
1656.41	4
1656.43	6
1656.45	5
1656.47	5
1656.48	4
1656.5	3
1656.52	3
1656.54	6
1656.56	8
1656.58	1
1656.6	5
1656.61	5
1656.63	4
1656.65	12
1656.67	0
1656.69	8
1656.71	8
1656.73	0
[truncated: 206,213+ more rows]

## Sheet: DR-011-G1
699.871	2
699.883	0
699.895	0
699.907	1
699.919	0
699.931	0
699.943	0
699.955	0
699.967	3
699.979	0
699.991	3
700.003	1
700.016	3
700.028	1
700.04	0
700.052	0
700.064	1
700.076	0
700.088	2
700.1	5
700.112	0
700.124	0
700.136	0
700.148	0
700.16	0
700.172	0
700.184	1
700.196	1
700.208	2
700.22	0
700.232	1
700.244	0
700.256	1
700.268	3
700.28	2
700.292	0
700.305	1
700.317	0
700.329	0
700.341	0
700.353	2
700.365	2
700.377	3
700.389	0
700.401	0
700.413	0
700.425	1
700.437	0
700.449	1
700.461	1
700.473	1
700.485	3
700.497	1
700.509	0
700.521	1
700.533	1
700.545	3
700.557	1
700.57	0
700.582	0
700.594	0
700.606	0
700.618	0
700.63	0
700.642	2
700.654	1
700.666	0
700.678	1
700.69	0
700.702	4
700.714	0
700.726	1
700.738	0
700.75	0
700.762	0
700.774	2
700.786	0
700.798	0
700.81	5
700.822	1
700.835	1
700.847	1
700.859	1
700.871	2
700.883	3
700.895	1
700.907	1
700.919	1
700.931	4
700.943	0
700.955	0
700.967	1
700.979	0
700.991	0
701.003	3
701.015	0
701.027	1
701.039	1
701.051	2
701.063	1
701.076	2
701.088	0
701.1	1
701.112	0
701.124	1
701.136	1
701.148	0
701.16	0
701.172	0
701.184	1
701.196	1
701.208	2
701.22	0
701.232	1
701.244	0
701.256	1
701.268	1
701.28	0
701.292	0
701.304	0
701.317	0
701.329	4
701.341	0
701.353	1
701.365	1
701.377	2
701.389	2
701.401	0
701.413	2
701.425	2
701.437	0
701.449	1
701.461	1
701.473	1
701.485	1
701.497	1
701.509	2
701.521	0
701.533	1
701.546	1
701.558	1
701.57	1
701.582	0
701.594	1
701.606	1
701.618	1
701.63	0
701.642	0
701.654	0
701.666	0
701.678	1
701.69	1
701.702	1
701.714	1
701.726	2
701.738	1
701.75	1
701.763	1
701.775	0
701.787	0
701.799	2
701.811	0
701.823	1
701.835	0
701.847	1
701.859	1
701.871	0
701.883	1
701.895	0
701.907	0
701.919	0
701.931	2
701.943	1
701.955	1
701.967	2
701.98	0
701.992	0
702.004	4
702.016	1
702.028	0
702.04	0
702.052	0
702.064	0
702.076	0
702.088	3
702.1	1
702.112	0
702.124	1
702.136	0
702.148	0
702.16	1
702.172	0
702.185	0
702.197	0
702.209	2
702.221	4
702.233	0
702.245	1
702.257	2
702.269	0
702.281	1
702.293	0
702.305	0
702.317	3
702.329	1
702.341	0
702.353	2
702.365	3
702.377	2
702.39	0
702.402	2
702.414	1
702.426	1
702.438	1
702.45	1
702.462	0
702.474	4
702.486	1
702.498	0
702.51	0
702.522	0
702.534	2
702.546	2
702.558	0
702.57	1
702.583	1
702.595	1
702.607	3
702.619	0
702.631	1
702.643	1
702.655	1
702.667	1
702.679	1
702.691	2
702.703	1
702.715	1
702.727	0
702.739	0
702.751	1
702.763	2
702.776	0
702.788	2
702.8	1
702.812	0
702.824	0
702.836	1
702.848	0
702.86	1
702.872	3
702.884	1
702.896	0
702.908	0
702.92	0
702.932	2
702.944	0
702.957	0
702.969	2
702.981	1
702.993	1
703.005	0
703.017	1
703.029	1
703.041	0
703.053	0
703.065	1
703.077	0
703.089	1
703.101	1
703.113	0
703.125	2
703.138	4
703.15	5
703.162	0
703.174	0
703.186	1
703.198	1
703.21	2
703.222	2
703.234	1
703.246	0
703.258	1
703.27	2
703.282	2
703.294	1
703.306	0
703.319	0
703.331	0
703.343	2
703.355	2
703.367	0
703.379	2
703.391	0
703.403	0
703.415	0
703.427	1
703.439	3
703.451	0
703.463	0
703.475	0
703.488	0
703.5	2
703.512	2
703.524	0
703.536	0
703.548	0
703.56	0
703.572	0
703.584	0
703.596	0
703.608	0
703.62	0
703.632	5
703.644	0
703.657	0
703.669	0
703.681	2
703.693	2
703.705	1
703.717	0
703.729	1
703.741	0
703.753	2
703.765	0
703.777	1
703.789	1
703.801	0
703.813	1
703.826	0
703.838	0
703.85	2
703.862	0
703.874	4
703.886	0
703.898	1
703.91	0
703.922	0
703.934	0
703.946	1
703.958	0
703.97	0
703.983	0
703.995	0
704.007	0
704.019	2
704.031	1
704.043	0
704.055	0
704.067	2
704.079	1
704.091	0
704.103	0
704.115	0
704.127	1
704.139	0
704.152	2
704.164	1
704.176	0
704.188	1
704.2	1
704.212	0
704.224	0
704.236	1
704.248	3
704.26	0
704.272	3
704.284	2
704.296	1
704.309	1
704.321	0
704.333	2
704.345	1
704.357	0
704.369	0
704.381	1
704.393	1
704.405	2
704.417	1
704.429	0
704.441	2
704.454	0
704.466	2
704.478	0
704.49	1
704.502	0
704.514	3
704.526	0
704.538	2
704.55	1
704.562	0
704.574	0
704.586	0
704.598	1
704.611	3
704.623	0
704.635	1
704.647	1
704.659	0
704.671	1
704.683	2
704.695	1
704.707	2
704.719	1
704.731	2
704.743	0
704.756	0
704.768	0
704.78	0
704.792	0
704.804	0
704.816	2
704.828	0
704.84	1
704.852	0
704.864	0
704.876	2
704.888	1
704.9	2
704.913	2
704.925	2
704.937	3
704.949	1
704.961	0
704.973	0
704.985	0
704.997	1
705.009	2
705.021	0
705.033	0
705.045	1
705.058	1
705.07	1
705.082	3
705.094	0
705.106	0
705.118	0
705.13	0
705.142	0
705.154	0
705.166	1
705.178	1
705.191	2
705.203	0
705.215	1
705.227	1
705.239	2
705.251	0
705.263	1
705.275	1
705.287	0
705.299	2
705.311	0
705.323	0
705.336	1
705.348	0
705.36	0
705.372	2
705.384	1
705.396	0
705.408	2
705.42	0
705.432	1
705.444	0
705.456	0
705.468	0
705.481	0
705.493	1
705.505	1
705.517	1
705.529	0
705.541	0
705.553	1
705.565	1
705.577	0
705.589	1
705.601	1
705.614	2
705.626	1
705.638	0
705.65	0
705.662	1
705.674	1
705.686	1
705.698	0
705.71	4
705.722	1
705.734	0
705.747	0
705.759	3
705.771	1
705.783	1
705.795	1
705.807	1
705.819	1
705.831	3
705.843	1
705.855	4
705.867	1
705.88	1
705.892	2
705.904	2
705.916	0
705.928	1
705.94	0
705.952	1
705.964	0
705.976	0
705.988	0
706	0
706.013	1
706.025	1
706.037	0
706.049	1
706.061	2
706.073	1
706.085	0
706.097	2
706.109	0
706.121	2
706.133	0
706.146	3
706.158	0
706.17	1
706.182	1
706.194	1
706.206	2
706.218	3
706.23	1
706.242	0
706.254	1
706.267	0
706.279	2
706.291	1
706.303	1
706.315	1
706.327	1
706.339	1
706.351	3
706.363	1
706.375	0
706.387	0
706.4	0
706.412	0
706.424	0
706.436	0
706.448	2
706.46	3
706.472	0
706.484	2
706.496	0
706.508	0
706.521	0
706.533	0
706.545	1
706.557	0
706.569	0
706.581	0
706.593	0
706.605	1
706.617	0
706.629	1
706.641	0
706.654	0
706.666	0
706.678	2
706.69	1
706.702	0
706.714	2
706.726	0
706.738	3
706.75	2
706.762	0
706.775	0
706.787	0
706.799	0
706.811	0
706.823	1
706.835	0
706.847	0
706.859	0
706.871	0
706.883	1
706.896	2
706.908	0
706.92	0
706.932	1
706.944	0
706.956	0
706.968	1
706.98	1
706.992	0
707.004	1
707.017	1
707.029	2
707.041	0
707.053	0
707.065	0
707.077	0
707.089	2
707.101	0
707.113	2
707.125	1
707.138	0
707.15	1
707.162	1
707.174	0
707.186	0
707.198	0
707.21	0
707.222	1
707.234	2
707.246	0
707.259	2
707.271	0
707.283	0
707.295	3
707.307	1
707.319	0
707.331	0
707.343	2
707.355	0
707.368	0
707.38	0
707.392	5
707.404	2
707.416	1
707.428	3
707.44	1
707.452	1
707.464	0
707.476	4
707.489	1
707.501	3
707.513	0
707.525	0
707.537	1
707.549	0
707.561	0
707.573	1
707.585	0
707.598	0
707.61	1
707.622	0
707.634	1
707.646	0
707.658	3
707.67	0
707.682	0
707.694	1
707.706	2
707.719	0
707.731	4
707.743	2
707.755	1
707.767	1
707.779	1
707.791	0
707.803	1
707.815	1
707.828	0
707.84	2
707.852	0
707.864	0
707.876	0
707.888	1
707.9	1
707.912	1
707.924	1
707.937	0
707.949	1
707.961	2
707.973	1
707.985	1
707.997	0
708.009	2
708.021	1
708.033	1
708.046	0
708.058	0
708.07	1
708.082	0
708.094	0
708.106	1
708.118	3
708.13	2
708.142	0
708.154	1
708.167	0
708.179	3
708.191	0
708.203	2
708.215	1
708.227	1
708.239	0
708.251	1
708.263	0
708.276	0
708.288	2
708.3	1
708.312	2
708.324	0
708.336	3
708.348	2
708.36	1
708.373	1
708.385	1
708.397	1
708.409	1
708.421	0
708.433	1
708.445	1
708.457	1
708.469	0
708.482	2
708.494	0
708.506	0
708.518	0
708.53	0
708.542	1
708.554	1
708.566	0
708.578	0
708.591	2
708.603	1
708.615	2
708.627	1
708.639	2
708.651	0
708.663	1
708.675	3
708.687	0
708.7	0
708.712	0
708.724	2
708.736	1
708.748	1
708.76	1
708.772	1
708.784	2
708.797	0
708.809	1
708.821	0
708.833	0
708.845	1
708.857	0
708.869	0
708.881	0
708.893	2
708.906	0
708.918	0
708.93	1
708.942	3
708.954	1
708.966	1
708.978	0
708.99	0
709.002	2
709.015	0
709.027	0
709.039	1
709.051	0
709.063	1
709.075	0
709.087	1
709.099	1
709.112	0
709.124	0
709.136	3
709.148	0
709.16	2
709.172	0
709.184	0
709.196	1
709.209	1
709.221	3
709.233	1
709.245	0
709.257	1
709.269	0
709.281	0
709.293	1
709.305	0
709.318	1
709.33	0
709.342	0
709.354	0
709.366	2
709.378	0
709.39	2
709.402	2
709.415	1
709.427	1
709.439	0
709.451	1
709.463	0
709.475	0
709.487	2
709.499	1
709.512	1
709.524	3
709.536	1
709.548	1
709.56	0
709.572	0
709.584	0
709.596	1
709.609	1
709.621	0
709.633	1
709.645	1
709.657	2
709.669	1
709.681	1
709.693	2
709.706	1
709.718	0
709.73	0
709.742	0
709.754	0
709.766	0
709.778	0
709.79	1
709.803	2
709.815	0
709.827	0
709.839	2
709.851	0
709.863	0
709.875	1
709.887	0
709.9	0
709.912	0
709.924	2
709.936	1
709.948	1
709.96	1
709.972	1
709.984	2
709.997	2
710.009	0
710.021	2
710.033	0
710.045	2
710.057	1
710.069	2
710.081	0
710.094	2
710.106	0
710.118	0
710.13	0
710.142	0
710.154	0
710.166	1
710.178	1
710.191	3
710.203	2
710.215	2
710.227	0
710.239	0
710.251	0
710.263	1
710.275	0
710.288	0
710.3	0
710.312	3
710.324	1
710.336	1
710.348	0
710.36	0
710.372	0
710.385	0
710.397	0
710.409	1
710.421	0
710.433	3
710.445	2
710.457	0
710.47	2
710.482	1
710.494	1
710.506	1
710.518	1
710.53	2
710.542	0
710.554	1
710.567	1
710.579	0
710.591	1
710.603	3
710.615	1
710.627	0
710.639	4
710.652	0
710.664	0
710.676	0
710.688	1
710.7	0
710.712	1
710.724	1
710.736	1
710.749	2
710.761	1
710.773	0
710.785	1
710.797	1
710.809	1
710.821	1
710.833	3
710.846	1
710.858	1
710.87	0
710.882	1
710.894	2
710.906	1
710.918	0
710.931	1
710.943	0
710.955	1
710.967	0
710.979	0
710.991	0
711.003	2
711.016	2
711.028	0
711.04	3
711.052	2
711.064	2
711.076	1
711.088	0
711.1	1
711.113	1
711.125	0
711.137	0
711.149	0
711.161	2
711.173	0
711.185	2
711.198	1
711.21	0
711.222	1
711.234	3
711.246	0
711.258	0
711.27	1
711.283	1
711.295	0
711.307	3
711.319	0
711.331	3
711.343	0
711.355	0
711.367	0
711.38	1
711.392	0
711.404	0
711.416	1
711.428	0
711.44	3
711.452	1
711.465	0
711.477	0
711.489	1
711.501	0
711.513	1
711.525	1
711.537	0
711.55	0
711.562	2
711.574	0
711.586	1
711.598	0
711.61	1
711.622	0
711.635	0
711.647	0
711.659	2
711.671	3
711.683	0
711.695	1
711.707	0
711.72	4
711.732	0
711.744	0
711.756	1
711.768	3
711.78	0
711.792	0
711.805	0
711.817	3
711.829	0
711.841	0
711.853	0
711.865	1
711.877	0
711.89	0
711.902	0
711.914	0
711.926	1
711.938	2
711.95	1
711.962	0
711.975	0
711.987	1
711.999	0
712.011	0
712.023	3
712.035	0
712.047	1
712.06	0
712.072	2
712.084	1
712.096	0
712.108	1
712.12	2
712.132	0
712.145	1
712.157	1
712.169	0
712.181	1
712.193	0
712.205	0
712.217	1
712.23	0
712.242	0
712.254	1
712.266	2
712.278	1
712.29	3
712.302	1
712.315	1
712.327	0
712.339	1
712.351	0
712.363	0
712.375	0
712.387	0
712.4	0
712.412	0
712.424	0
712.436	1
712.448	1
712.46	1
712.472	1
712.485	0
712.497	1
712.509	1
712.521	5
712.533	1
712.545	1
712.558	1
712.57	0
712.582	1
712.594	2
712.606	2
712.618	1
712.63	1
712.643	0
712.655	1
712.667	1
712.679	0
712.691	0
712.703	1
712.715	0
712.728	1
712.74	1
712.752	0
712.764	0
712.776	0
712.788	0
712.801	0
712.813	2
712.825	0
712.837	0
712.849	0
712.861	2
712.873	0
712.886	1
712.898	1
712.91	0
712.922	0
712.934	0
712.946	0
712.958	1
712.971	1
712.983	0
712.995	1
713.007	0
713.019	0
713.031	2
713.044	1
713.056	1
713.068	1
713.08	2
713.092	0
713.104	0
713.116	0
713.129	1
713.141	1
713.153	3
713.165	1
713.177	2
713.189	0
713.202	0
713.214	2
713.226	0
713.238	0
713.25	0
713.262	1
713.274	1
713.287	3
713.299	0
713.311	1
713.323	0
713.335	0
713.347	2
713.36	0
713.372	0
713.384	0
713.396	1
713.408	0
713.42	0
713.432	1
713.445	0
713.457	1
713.469	0
713.481	0
713.493	0
713.505	0
713.518	0
713.53	0
713.542	1
713.554	0
713.566	2
713.578	0
713.591	1
713.603	1
713.615	0
713.627	2
713.639	1
713.651	3
713.663	1
713.676	0
713.688	1
713.7	1
713.712	0
713.724	1
713.736	0
713.749	1
713.761	0
713.773	0
713.785	1
713.797	0
713.809	0
713.822	0
713.834	0
713.846	1
713.858	1
713.87	0
713.882	0
713.894	0
713.907	0
713.919	1
713.931	1
713.943	1
713.955	0
713.967	2
713.98	1
713.992	2
714.004	1
714.016	2
714.028	0
714.04	1
714.053	3
714.065	4
714.077	0
714.089	0
714.101	3
714.113	0
714.126	3
714.138	1
714.15	1
714.162	0
714.174	0
714.186	1
714.198	1
714.211	1
714.223	1
714.235	3
714.247	0
714.259	2
714.271	0
714.284	1
714.296	0
714.308	1
714.32	0
714.332	1
714.344	1
714.357	0
714.369	1
714.381	3
714.393	0
714.405	2
714.417	0
714.43	0
714.442	0
714.454	1
714.466	0
714.478	1
714.49	1
714.503	2
714.515	0
714.527	1
714.539	3
714.551	0
714.563	0
714.576	0
714.588	2
714.6	1
714.612	0
714.624	2
714.636	0
714.649	2
714.661	1
714.673	1
714.685	1
714.697	0
714.709	0
714.722	1
714.734	0
714.746	3
714.758	1
714.77	2
714.782	0
714.795	1
714.807	0
714.819	0
714.831	0
714.843	1
714.855	2
714.868	0
714.88	1
714.892	0
714.904	1
714.916	0
714.928	2
714.941	2
714.953	2
714.965	0
714.977	0
714.989	1
715.001	2
715.014	1
715.026	1
715.038	2
715.05	0
715.062	0
715.074	0
715.087	0
715.099	1
715.111	1
715.123	2
715.135	0
715.147	2
715.16	0
715.172	3
715.184	0
715.196	2
715.208	0
715.221	1
715.233	1
715.245	1
715.257	0
715.269	3
715.281	3
715.294	2
715.306	1
715.318	0
715.33	1
715.342	2
715.354	3
715.367	0
715.379	1
715.391	0
715.403	0
715.415	2
715.427	0
715.44	1
715.452	1
715.464	1
715.476	1
715.488	0
715.5	1
715.513	0
715.525	1
715.537	2
715.549	1
715.561	0
715.574	1
715.586	0
715.598	2
715.61	1
715.622	1
715.634	0
715.647	0
715.659	0
715.671	1
715.683	0
715.695	0
715.707	1
715.72	0
715.732	0
715.744	0
715.756	0
715.768	0
715.78	0
715.793	0
715.805	0
715.817	0
715.829	1
715.841	0
715.854	3
715.866	1
715.878	0
715.89	0
715.902	0
715.914	0
715.927	1
715.939	0
715.951	0
715.963	0
715.975	0
715.987	3
716	0
716.012	2
716.024	0
716.036	0
716.048	1
716.061	2
716.073	2
716.085	1
716.097	2
716.109	0
716.121	1
716.134	0
716.146	0
716.158	0
716.17	1
716.182	0
716.195	1
716.207	0
716.219	0
716.231	2
716.243	0
716.255	3
716.268	0
716.28	1
716.292	1
716.304	1
716.316	0
716.329	0
716.341	0
716.353	1
716.365	2
716.377	0
716.389	0
716.402	0
716.414	0
716.426	1
716.438	0
716.45	2
716.463	0
716.475	0
716.487	1
716.499	0
716.511	2
716.523	2
716.536	0
716.548	1
716.56	0
716.572	1
716.584	0
716.597	0
716.609	2
716.621	0
716.633	1
716.645	1
716.657	2
716.67	0
716.682	0
716.694	3
716.706	1
716.718	0
716.731	1
716.743	2
716.755	0
716.767	3
716.779	2
716.791	2
716.804	2
716.816	0
716.828	0
716.84	2
716.852	2
716.865	0
716.877	0
716.889	0
716.901	1
716.913	0
716.925	1
716.938	1
716.95	1
716.962	3
716.974	1
716.986	0
716.999	1
717.011	0
717.023	1
717.035	0
717.047	1
717.06	2
717.072	1
717.084	3
717.096	0
717.108	3
717.12	2
717.133	1
717.145	0
717.157	1
717.169	1
717.181	0
717.194	0
717.206	1
717.218	1
717.23	1
717.242	1
717.255	0
717.267	0
717.279	3
717.291	3
717.303	0
717.315	0
717.328	1
717.34	1
717.352	0
717.364	2
717.376	0
717.389	0
717.401	1
717.413	1
717.425	0
717.437	1
717.45	0
717.462	1
717.474	0
717.486	2
717.498	1
717.511	0
717.523	1
717.535	1
717.547	0
717.559	0
717.571	0
717.584	2
717.596	0
717.608	1
717.62	1
717.632	1
717.645	0
717.657	0
717.669	0
717.681	2
717.693	1
717.706	0
717.718	1
717.73	0
717.742	0
717.754	0
717.767	2
717.779	3
717.791	1
717.803	2
717.815	1
717.828	0
717.84	3
717.852	1
717.864	1
717.876	0
717.888	1
717.901	1
717.913	0
717.925	0
717.937	2
717.949	0
717.962	0
717.974	0
717.986	0
717.998	0
718.01	0
718.023	0
718.035	3
718.047	1
718.059	1
718.071	0
718.084	0
718.096	1
718.108	3
718.12	0
718.132	1
718.145	1
718.157	1
718.169	0
718.181	0
718.193	1
718.206	1
718.218	0
718.23	0
718.242	0
718.254	0
718.267	0
718.279	0
718.291	1
718.303	0
718.315	0
718.328	0
718.34	0
718.352	0
718.364	0
718.376	1
718.389	0
718.401	0
718.413	1
718.425	1
718.437	0
718.45	0
718.462	0
718.474	1
718.486	1
718.498	2
718.511	1
718.523	4
718.535	2
718.547	0
718.559	1
718.572	1
718.584	0
718.596	0
718.608	0
718.62	0
718.633	3
718.645	2
718.657	1
718.669	0
718.681	0
718.694	0
718.706	0
718.718	1
718.73	1
718.742	0
718.755	0
718.767	0
718.779	2
718.791	3
718.803	0
718.816	0
718.828	0
718.84	2
718.852	4
718.864	1
718.877	0
718.889	0
718.901	0
718.913	2
718.925	0
718.938	1
718.95	2
718.962	0
718.974	0
718.986	0
718.999	0
719.011	1
719.023	0
719.035	1
719.047	0
719.06	0
719.072	0
719.084	2
719.096	0
719.108	2
719.121	2
719.133	1
719.145	1
719.157	2
719.169	0
719.182	1
719.194	1
719.206	1
719.218	0
719.23	2
719.243	0
719.255	2
719.267	0
719.279	0
719.291	0
719.304	0
719.316	3
719.328	1
719.34	1
719.353	2
719.365	1
719.377	0
719.389	3
719.401	1
719.414	0
719.426	0
719.438	2
719.45	1
719.462	1
719.475	1
719.487	1
719.499	0
719.511	0
719.523	0
719.536	0
719.548	0
719.56	0
719.572	1
719.584	0
719.597	0
719.609	1
719.621	2
719.633	0
719.645	1
719.658	1
719.67	1
719.682	0
719.694	0
719.707	3
719.719	1
719.731	1
719.743	2
719.755	3
719.768	1
719.78	0
719.792	0
719.804	0
719.816	0
719.829	0
719.841	3
719.853	1
719.865	3
719.877	0
719.89	1
719.902	0
719.914	1
719.926	0
719.939	0
719.951	0
719.963	0
719.975	0
719.987	0
720	0
720.012	0
720.024	1
720.036	1
720.048	0
720.061	2
720.073	0
720.085	1
720.097	0
720.11	1
720.122	0
720.134	1
720.146	1
720.158	2
720.171	1
720.183	1
720.195	3
720.207	3
720.219	0
720.232	0
720.244	2
720.256	0
720.268	0
720.28	1
720.293	3
720.305	1
720.317	0
720.329	2
720.342	0
720.354	0
720.366	1
720.378	0
720.39	1
720.403	1
720.415	1
720.427	0
720.439	1
720.452	0
720.464	0
720.476	0
720.488	2
720.5	1
720.513	0
720.525	1
720.537	1
720.549	1
720.561	1
720.574	0
720.586	0
720.598	0
720.61	1
720.623	0
720.635	1
720.647	0
720.659	2
720.671	0
720.684	2
720.696	1
720.708	2
720.72	2
720.732	0
720.745	2
720.757	1
720.769	1
720.781	1
720.794	0
720.806	0
720.818	0
720.83	0
720.842	0
720.855	2
720.867	3
720.879	2
720.891	1
720.904	0
720.916	0
720.928	1
720.94	3
720.952	3
720.965	0
720.977	0
720.989	0
721.001	2
721.014	2
721.026	1
721.038	1
721.05	0
721.062	1
721.075	0
721.087	0
721.099	0
721.111	0
721.124	0
721.136	0
721.148	0
721.16	1
721.172	1
721.185	1
721.197	2
721.209	0
721.221	0
721.234	2
721.246	1
721.258	0
721.27	0
721.282	0
721.295	1
721.307	1
721.319	0
721.331	2
721.344	0
721.356	1
721.368	1
721.38	0
721.392	1
721.405	1
721.417	2
721.429	0
721.441	0
721.454	1
721.466	0
721.478	1
721.49	1
721.502	1
721.515	1
721.527	1
721.539	1
721.551	0
721.564	3
721.576	0
721.588	0
721.6	1
721.612	1
721.625	0
721.637	0
721.649	0
721.661	0
721.674	1
721.686	0
721.698	1
721.71	1
721.723	0
721.735	0
721.747	1
721.759	1
721.771	0
721.784	3
721.796	0
721.808	1
721.82	2
721.833	1
721.845	0
721.857	0
721.869	1
721.881	1
721.894	0
721.906	1
721.918	0
721.93	0
721.943	0
721.955	0
721.967	0
721.979	0
721.992	1
722.004	1
722.016	1
722.028	0
722.04	0
722.053	1
722.065	0
722.077	1
722.089	0
722.102	1
722.114	0
722.126	0
722.138	0
722.151	2
722.163	0
722.175	0
722.187	0
722.199	0
722.212	0
722.224	2
722.236	0
722.248	1
722.261	2
722.273	3
722.285	0
722.297	1
722.31	0
722.322	0
722.334	2
722.346	1
722.358	0
722.371	1
722.383	4
722.395	2
722.407	2
722.42	0
722.432	1
722.444	1
722.456	1
722.469	1
722.481	1
722.493	0
722.505	0
722.517	0
722.53	2
722.542	1
722.554	2
722.566	0
722.579	0
722.591	2
722.603	0
722.615	1
722.628	4
722.64	0
722.652	0
722.664	2
722.676	2
722.689	3
722.701	2
722.713	1
722.725	0
722.738	1
722.75	1
722.762	1
722.774	0
722.787	0
722.799	0
722.811	1
722.823	0
722.836	0
722.848	1
722.86	0
722.872	0
722.885	5
722.897	1
722.909	0
722.921	0
722.933	0
722.946	1
722.958	0
722.97	0
722.982	0
722.995	2
723.007	3
723.019	0
723.031	1
723.044	1
723.056	0
723.068	0
723.08	0
723.093	0
723.105	2
723.117	1
723.129	0
723.141	0
723.154	0
723.166	0
723.178	3
723.19	0
723.203	1
723.215	0
723.227	1
723.239	1
723.252	1
723.264	3
723.276	1
723.288	0
723.301	1
723.313	0
723.325	3
723.337	0
723.35	0
723.362	1
723.374	1
723.386	0
723.399	0
723.411	0
723.423	0
723.435	0
723.447	0
723.46	0
723.472	2
723.484	2
723.496	2
723.509	0
723.521	1
723.533	0
723.545	1
723.558	1
723.57	0
723.582	1
723.594	0
723.607	1
723.619	3
723.631	0
723.643	0
723.656	1
723.668	0
723.68	1
723.692	2
723.705	1
723.717	0
723.729	0
723.741	2
723.754	0
723.766	1
723.778	2
723.79	0
723.803	1
723.815	1
723.827	0
723.839	2
723.852	1
723.864	0
723.876	0
723.888	0
723.9	0
723.913	1
723.925	3
723.937	1
723.949	0
723.962	1
723.974	1
723.986	2
723.998	1
724.011	2
724.023	2
724.035	1
724.047	0
724.06	3
724.072	1
724.084	0
724.096	0
724.109	0
724.121	0
724.133	4
724.145	0
[truncated: 141,530 more rows]

## Sheet: DR-011-G2
1999.9	55
1999.93	51
1999.95	25
1999.97	39
1999.99	26
2000.01	23
2000.03	17
2000.05	31
2000.07	11
2000.09	33
2000.11	32
2000.13	11
2000.15	7
2000.17	23
2000.19	14
2000.21	16
2000.23	21
2000.25	19
2000.27	16
2000.29	20
2000.31	15
2000.33	11
2000.35	24
2000.37	11
2000.39	6
2000.41	10
2000.43	9
2000.46	9
2000.48	9
2000.5	11
2000.52	5
2000.54	16
2000.56	17
2000.58	16
2000.6	36
2000.62	13
2000.64	8
2000.66	16
2000.68	4
2000.7	25
2000.72	35
2000.74	34
2000.76	27
2000.78	32
2000.8	61
2000.82	65
2000.84	57
2000.86	25
2000.88	28
2000.9	38
2000.92	14
2000.94	37
2000.96	13
2000.99	16
2001.01	17
2001.03	19
2001.05	13
2001.07	22
2001.09	12
2001.11	16
2001.13	24
2001.15	22
2001.17	26
2001.19	21
2001.21	26
2001.23	24
2001.25	5
2001.27	33
2001.29	11
2001.31	4
2001.33	15
2001.35	14
2001.37	12
2001.39	20
2001.41	8
2001.43	14
2001.45	9
2001.47	15
2001.5	4
2001.52	13
2001.54	26
2001.56	9
2001.58	14
2001.6	10
2001.62	13
2001.64	23
2001.66	9
2001.68	14
2001.7	22
2001.72	20
2001.74	16
2001.76	60
2001.78	50
2001.8	54
2001.82	59
2001.84	59
2001.86	45
2001.88	54
2001.9	32
2001.92	13
2001.94	50
2001.96	22
2001.98	18
2002.01	26
2002.03	12
2002.05	7
2002.07	9
2002.09	13
2002.11	23
2002.13	27
2002.15	19
2002.17	19
2002.19	19
2002.21	9
2002.23	38
2002.25	10
2002.27	14
2002.29	11
2002.31	12
2002.33	8
2002.35	24
2002.37	14
2002.39	16
2002.41	1
2002.43	19
2002.45	18
2002.47	10
2002.49	2
2002.52	10
2002.54	13
2002.56	28
2002.58	19
2002.6	13
2002.62	18
2002.64	15
2002.66	20
2002.68	18
2002.7	19
2002.72	11
2002.74	13
2002.76	16
2002.78	35
2002.8	59
2002.82	22
2002.84	29
2002.86	26
2002.88	25
2002.9	21
2002.92	36
2002.94	34
2002.96	27
2002.98	8
2003.01	9
2003.03	9
2003.05	21
2003.07	15
2003.09	16
2003.11	14
2003.13	8
2003.15	14
2003.17	12
2003.19	30
2003.21	13
2003.23	17
2003.25	24
2003.27	24
2003.29	26
2003.31	18
2003.33	15
2003.35	12
2003.37	14
2003.39	16
2003.41	11
2003.43	7
2003.45	7
2003.47	15
2003.49	15
2003.52	24
2003.54	13
2003.56	14
2003.58	36
2003.6	17
2003.62	2
2003.64	10
2003.66	10
2003.68	9
2003.7	15
2003.72	22
2003.74	27
2003.76	19
2003.78	24
2003.8	34
2003.82	31
2003.84	32
2003.86	35
2003.88	25
2003.9	26
2003.92	30
2003.94	24
2003.96	15
2003.98	15
2004	21
2004.03	29
2004.05	12
2004.07	17
2004.09	13
2004.11	22
2004.13	19
2004.15	22
2004.17	10
2004.19	15
2004.21	11
2004.23	14
2004.25	12
2004.27	11
2004.29	11
2004.31	17
2004.33	5
2004.35	13
2004.37	18
2004.39	6
2004.41	14
2004.43	10
2004.45	11
2004.47	10
2004.49	17
2004.52	12
2004.54	6
2004.56	14
2004.58	9
2004.6	11
2004.62	6
2004.64	1
2004.66	11
2004.68	7
2004.7	16
2004.72	14
2004.74	24
2004.76	30
2004.78	20
2004.8	15
2004.82	12
2004.84	29
2004.86	12
2004.88	8
2004.9	29
2004.92	7
2004.94	17
2004.96	21
2004.98	16
2005	15
2005.03	33
2005.05	5
2005.07	20
2005.09	21
2005.11	24
2005.13	29
2005.15	23
2005.17	8
2005.19	22
2005.21	22
2005.23	20
2005.25	23
2005.27	20
2005.29	10
2005.31	15
2005.33	6
2005.35	29
2005.37	27
2005.39	14
2005.41	17
2005.43	11
2005.45	14
2005.47	9
2005.49	10
2005.52	11
2005.54	12
2005.56	5
2005.58	31
2005.6	18
2005.62	15
2005.64	21
2005.66	12
2005.68	21
2005.7	13
2005.72	12
2005.74	22
2005.76	12
2005.78	22
2005.8	36
2005.82	10
2005.84	22
2005.86	14
2005.88	10
2005.9	16
2005.92	27
2005.94	19
2005.96	14
2005.98	14
2006.01	14
2006.03	21
2006.05	15
2006.07	13
2006.09	19
2006.11	17
2006.13	22
2006.15	25
2006.17	23
2006.19	15
2006.21	16
2006.23	8
2006.25	8
2006.27	19
2006.29	13
2006.31	3
2006.33	27
2006.35	13
2006.37	8
2006.39	10
2006.41	20
2006.43	15
2006.45	15
2006.47	17
2006.49	25
2006.52	9
2006.54	25
2006.56	14
2006.58	14
2006.6	31
2006.62	14
2006.64	1
2006.66	9
2006.68	13
2006.7	20
2006.72	22
2006.74	18
2006.76	19
2006.78	19
2006.8	16
2006.82	25
2006.84	18
2006.86	5
2006.88	17
2006.9	15
2006.92	12
2006.94	21
2006.96	12
2006.98	7
2007.01	12
2007.03	13
2007.05	9
2007.07	19
2007.09	11
2007.11	7
2007.13	10
2007.15	6
2007.17	12
2007.19	13
2007.21	22
2007.23	17
2007.25	11
2007.27	16
2007.29	9
2007.31	27
2007.33	9
2007.35	12
2007.37	9
2007.39	13
2007.41	9
2007.43	13
2007.45	24
2007.47	10
2007.49	9
2007.52	5
2007.54	18
2007.56	13
2007.58	30
2007.6	29
2007.62	14
2007.64	16
2007.66	11
2007.68	10
2007.7	28
2007.72	21
2007.74	12
2007.76	11
2007.78	18
2007.8	16
2007.82	23
2007.84	10
2007.86	24
2007.88	12
2007.9	22
2007.92	10
2007.94	14
2007.96	15
2007.98	14
2008.01	5
2008.03	10
2008.05	12
2008.07	16
2008.09	8
2008.11	10
2008.13	18
2008.15	20
2008.17	10
2008.19	14
2008.21	15
2008.23	17
2008.25	12
2008.27	15
2008.29	17
2008.31	24
2008.33	26
2008.35	7
2008.37	23
2008.39	6
2008.41	12
2008.43	13
2008.45	23
2008.47	23
2008.5	14
2008.52	13
2008.54	26
2008.56	9
2008.58	9
2008.6	24
2008.62	18
2008.64	9
2008.66	4
2008.68	13
2008.7	15
2008.72	10
2008.74	6
2008.76	9
2008.78	35
2008.8	28
2008.82	14
2008.84	24
2008.86	19
2008.88	16
2008.9	8
2008.92	15
2008.94	5
2008.97	14
2008.99	11
2009.01	12
2009.03	9
2009.05	11
2009.07	6
2009.09	1
2009.11	3
2009.13	23
2009.15	11
2009.17	9
2009.19	4
2009.21	13
2009.23	9
2009.25	6
2009.27	16
2009.29	9
2009.31	13
2009.33	5
2009.35	11
2009.37	17
2009.39	16
2009.41	6
2009.44	31
2009.46	11
2009.48	6
2009.5	5
2009.52	6
2009.54	13
2009.56	9
2009.58	8
2009.6	20
2009.62	13
2009.64	18
2009.66	13
2009.68	9
2009.7	21
2009.72	12
2009.74	15
2009.76	19
2009.78	12
2009.8	11
2009.82	24
2009.84	24
2009.87	11
2009.88	12
2009.91	14
2009.93	20
2009.95	16
2009.97	17
2009.99	15
2010.01	27
2010.03	27
2010.05	2
2010.07	12
2010.09	13
2010.11	12
2010.13	13
2010.15	9
2010.17	9
2010.19	15
2010.21	18
2010.23	24
2010.25	19
2010.27	18
2010.29	20
2010.31	30
2010.34	7
2010.36	21
2010.38	11
2010.4	12
2010.42	7
2010.44	27
2010.46	13
2010.48	22
2010.5	10
2010.52	10
2010.54	19
2010.56	17
2010.58	13
2010.6	8
2010.62	14
2010.64	8
2010.66	18
2010.68	10
2010.7	7
2010.72	12
2010.74	16
2010.76	21
2010.78	8
2010.81	23
2010.83	14
2010.85	11
2010.87	6
2010.89	12
2010.91	10
2010.93	3
2010.95	8
2010.97	3
2010.99	17
2011.01	32
2011.03	6
2011.05	14
2011.07	8
2011.09	16
2011.11	10
2011.13	6
2011.15	20
2011.17	6
2011.19	14
2011.21	29
2011.23	22
2011.26	23
2011.28	20
2011.3	11
2011.32	11
2011.34	9
2011.36	15
2011.38	16
2011.4	19
2011.42	25
2011.44	17
2011.46	6
2011.48	9
2011.5	17
2011.52	13
2011.54	12
2011.56	2
2011.58	10
2011.6	9
2011.62	8
2011.64	11
2011.66	17
2011.68	13
2011.7	10
2011.72	12
2011.74	21
2011.77	6
2011.79	7
2011.81	13
2011.83	11
2011.85	13
2011.87	11
2011.89	18
2011.91	29
2011.93	23
2011.95	7
2011.97	16
2011.99	11
2012.01	15
2012.03	13
2012.05	18
2012.07	9
2012.09	15
2012.11	8
2012.13	26
2012.15	16
2012.17	7
2012.19	14
2012.21	5
2012.24	26
2012.26	4
2012.28	18
2012.3	12
2012.32	10
2012.34	11
2012.36	5
2012.38	12
2012.4	17
2012.42	7
2012.44	16
2012.46	23
2012.48	12
2012.5	15
2012.52	7
2012.54	19
2012.56	21
2012.58	8
2012.6	10
2012.62	8
2012.64	12
2012.66	12
2012.69	15
2012.71	14
2012.73	23
2012.75	6
2012.77	8
2012.79	16
2012.81	4
2012.83	17
2012.85	16
2012.87	13
2012.89	17
2012.91	9
2012.93	12
2012.95	10
2012.97	20
2012.99	9
2013.01	11
2013.03	28
2013.05	12
2013.07	17
2013.1	17
2013.12	3
2013.14	8
2013.16	11
2013.18	16
2013.2	9
2013.22	25
2013.24	4
2013.26	8
2013.28	9
2013.3	21
2013.32	12
2013.34	24
2013.36	15
2013.38	17
2013.4	13
2013.42	18
2013.44	3
2013.46	9
2013.48	18
2013.5	15
2013.52	41
2013.55	6
2013.57	18
2013.59	23
2013.61	15
2013.63	20
2013.65	7
2013.67	22
2013.69	12
2013.71	11
2013.73	22
2013.75	17
2013.77	20
2013.79	22
2013.81	14
2013.83	13
2013.85	5
2013.87	13
2013.89	27
2013.91	17
2013.93	19
2013.95	13
2013.97	21
2013.99	7
2014.02	8
2014.04	11
2014.06	10
2014.08	18
2014.1	9
2014.12	11
2014.14	5
2014.16	11
2014.18	9
2014.2	16
2014.22	21
2014.24	9
2014.26	18
2014.28	14
2014.3	8
2014.32	28
2014.34	11
2014.36	14
2014.38	18
2014.4	5
2014.42	15
2014.44	25
2014.46	16
2014.48	14
2014.51	11
2014.53	5
2014.55	18
2014.57	22
2014.59	14
2014.61	24
2014.63	16
2014.65	21
2014.67	17
2014.69	18
2014.71	27
2014.73	10
2014.75	10
2014.77	12
2014.79	19
2014.81	17
2014.83	17
2014.85	22
2014.87	19
2014.89	27
2014.91	24
2014.94	21
2014.96	12
2014.98	4
2015	12
2015.02	8
2015.04	13
2015.06	19
2015.08	7
2015.1	15
2015.12	9
2015.14	8
2015.16	14
2015.18	7
2015.2	9
2015.22	9
2015.24	10
2015.26	10
2015.28	21
2015.3	14
2015.32	12
2015.35	13
2015.37	4
2015.39	5
2015.41	12
2015.43	26
2015.45	11
2015.47	8
2015.49	14
2015.51	13
2015.53	16
2015.55	28
2015.57	21
2015.59	25
2015.61	18
2015.63	13
2015.65	10
2015.67	9
2015.69	21
2015.71	17
2015.73	17
2015.75	17
2015.78	15
2015.8	19
2015.82	20
2015.84	21
2015.86	21
2015.88	12
2015.9	13
2015.92	20
2015.94	17
2015.96	18
2015.98	11
2016	6
2016.02	5
2016.04	13
2016.06	30
2016.08	19
2016.1	6
2016.12	11
2016.14	11
2016.16	19
2016.18	5
2016.2	6
2016.22	23
2016.24	7
2016.27	20
2016.29	8
2016.31	11
2016.33	5
2016.35	10
2016.37	11
2016.39	14
2016.41	19
2016.43	10
2016.45	18
2016.47	8
2016.49	12
2016.51	29
2016.53	6
2016.55	11
2016.57	16
2016.59	11
2016.61	5
2016.63	14
2016.65	5
2016.67	0
2016.7	8
2016.72	21
2016.74	17
2016.76	7
2016.78	19
2016.8	26
2016.82	15
2016.84	15
2016.86	22
2016.88	26
2016.9	21
2016.92	11
2016.94	15
2016.96	19
2016.98	5
2017	17
2017.02	10
2017.04	14
2017.06	9
2017.08	5
2017.11	12
2017.12	16
2017.15	12
2017.17	6
2017.19	11
2017.21	10
2017.23	12
2017.25	13
2017.27	19
2017.29	21
2017.31	8
2017.33	10
2017.35	27
2017.37	23
2017.39	4
2017.41	13
2017.43	10
2017.45	10
2017.47	14
2017.49	15
2017.51	14
2017.54	5
2017.56	14
2017.58	8
2017.6	10
2017.62	14
2017.64	3
2017.66	3
2017.68	11
2017.7	14
2017.72	21
2017.74	10
2017.76	10
2017.78	16
2017.8	32
2017.82	12
2017.84	29
2017.86	20
2017.88	34
2017.9	24
2017.92	38
2017.94	4
2017.96	12
2017.98	22
2018.01	8
2018.03	18
2018.05	11
2018.07	8
2018.09	3
2018.11	13
2018.13	25
2018.15	7
2018.17	4
2018.19	12
2018.21	18
2018.23	19
2018.25	16
2018.27	13
2018.29	19
2018.31	21
2018.33	16
2018.35	14
2018.37	23
2018.39	14
2018.41	9
2018.44	19
2018.46	12
2018.48	6
2018.5	7
2018.52	5
2018.54	10
2018.56	23
2018.58	23
2018.6	8
2018.62	6
2018.64	6
2018.66	10
2018.68	9
2018.7	9
2018.72	13
2018.74	8
2018.76	18
2018.78	13
2018.8	16
2018.83	20
2018.85	28
2018.87	28
2018.89	29
2018.91	25
2018.93	9
2018.95	12
2018.97	3
2018.99	2
2019.01	17
2019.03	12
2019.05	9
2019.07	8
2019.09	14
2019.11	6
2019.13	24
2019.15	8
2019.17	12
2019.19	14
2019.21	14
2019.23	15
2019.26	32
2019.28	8
2019.3	8
2019.32	18
2019.34	8
2019.36	6
2019.38	11
2019.4	19
2019.42	7
2019.44	16
2019.46	10
2019.48	16
2019.5	2
2019.52	19
2019.54	26
2019.56	13
2019.58	13
2019.6	10
2019.62	11
2019.64	16
2019.66	14
2019.68	11
2019.71	13
2019.73	1
2019.75	8
2019.77	8
2019.79	23
2019.81	6
2019.83	14
2019.85	32
2019.87	15
2019.89	28
2019.91	20
2019.93	17
2019.95	10
2019.97	18
2019.99	9
2020.01	8
2020.03	22
2020.05	15
2020.07	17
2020.1	8
2020.12	26
2020.14	10
2020.16	11
2020.18	16
2020.2	19
2020.22	28
2020.24	19
2020.26	27
2020.28	15
2020.3	5
2020.32	17
2020.34	20
2020.36	17
2020.38	16
2020.4	6
2020.42	8
2020.44	3
2020.46	15
2020.48	4
2020.51	1
2020.53	5
2020.55	3
2020.57	12
2020.59	16
2020.61	12
2020.63	5
2020.65	14
2020.67	9
2020.69	14
2020.71	9
2020.73	13
2020.75	24
2020.77	14
2020.79	14
2020.81	13
2020.83	24
2020.85	16
2020.87	25
2020.89	30
2020.91	15
2020.93	16
2020.95	17
2020.98	11
2021	15
2021.02	14
2021.04	10
2021.06	22
2021.08	17
2021.1	2
2021.12	13
2021.14	11
2021.16	10
2021.18	15
2021.2	9
2021.22	12
2021.24	13
2021.26	22
2021.28	7
2021.3	16
2021.32	9
2021.35	16
2021.37	9
2021.39	22
2021.41	13
2021.43	18
2021.45	19
2021.47	14
2021.49	13
2021.51	8
2021.53	13
2021.55	12
2021.57	15
2021.59	24
2021.61	11
2021.63	17
2021.65	9
2021.67	34
2021.69	5
2021.71	11
2021.73	6
2021.75	14
2021.78	35
2021.8	14
2021.82	25
2021.84	9
2021.86	18
2021.88	14
2021.9	6
2021.92	23
2021.94	14
2021.96	8
2021.98	9
2022	20
2022.02	10
2022.04	14
2022.06	11
2022.08	6
2022.1	12
2022.12	29
2022.14	12
2022.16	16
2022.18	16
2022.2	16
2022.23	7
2022.25	5
2022.27	15
2022.29	16
2022.31	16
2022.33	12
2022.35	9
2022.37	16
2022.39	17
2022.41	13
2022.43	15
2022.45	12
2022.47	19
2022.49	5
2022.51	16
2022.53	16
2022.55	18
2022.57	24
2022.6	27
2022.62	18
2022.64	10
2022.66	13
2022.68	16
2022.7	18
2022.72	22
2022.74	25
2022.76	22
2022.78	13
2022.8	1
2022.82	13
2022.84	11
2022.86	10
2022.88	25
2022.9	10
2022.92	12
2022.94	29
2022.96	39
2022.98	14
2023.01	11
2023.03	13
2023.05	6
2023.07	9
2023.09	25
2023.11	14
2023.13	22
2023.15	15
2023.17	28
2023.19	7
2023.21	16
2023.23	20
2023.25	12
2023.27	14
2023.29	17
2023.31	9
2023.33	16
2023.35	23
2023.37	0
2023.39	6
2023.41	21
2023.43	23
2023.46	4
2023.48	15
2023.5	19
2023.52	14
2023.54	12
2023.56	9
2023.58	13
2023.6	12
2023.62	13
2023.64	12
2023.66	16
2023.68	10
2023.7	18
2023.72	7
2023.74	21
2023.76	22
2023.78	10
2023.8	11
2023.83	14
2023.85	32
2023.87	18
2023.89	21
2023.91	17
2023.93	10
2023.95	11
2023.97	7
2023.99	18
2024.01	25
2024.03	31
2024.05	3
2024.07	16
2024.09	10
2024.11	2
2024.13	11
2024.15	18
2024.17	7
2024.19	17
2024.21	11
2024.23	24
2024.26	27
2024.28	8
2024.3	5
2024.32	21
2024.34	13
2024.36	6
2024.38	13
2024.4	17
2024.42	13
2024.44	11
2024.46	9
2024.48	19
2024.5	31
2024.52	10
2024.54	17
2024.56	4
2024.58	12
2024.6	12
2024.62	8
2024.64	7
2024.67	9
2024.69	17
2024.71	19
2024.73	22
2024.75	31
2024.77	11
2024.79	27
2024.81	19
2024.83	23
2024.85	8
2024.87	20
2024.89	11
2024.91	15
2024.93	14
2024.95	21
2024.97	16
2024.99	12
2025.01	15
2025.04	6
2025.06	11
2025.08	19
2025.1	1
2025.12	10
2025.14	8
2025.16	9
2025.18	12
2025.2	15
2025.22	8
2025.24	12
2025.26	10
2025.28	14
2025.3	22
2025.32	13
2025.34	10
2025.36	13
2025.38	13
2025.4	6
2025.42	20
2025.44	6
2025.47	27
2025.49	2
2025.51	15
2025.53	7
2025.55	14
2025.57	27
2025.59	13
2025.61	15
2025.63	9
2025.65	29
2025.67	13
2025.69	6
2025.71	7
2025.73	20
2025.75	22
2025.77	21
2025.79	27
2025.81	22
2025.84	22
2025.86	14
2025.88	31
2025.9	28
2025.92	25
2025.94	9
2025.96	6
2025.98	6
2026	14
2026.02	12
2026.04	12
2026.06	6
2026.08	7
2026.1	11
2026.12	11
2026.14	6
2026.16	6
2026.18	10
2026.2	16
2026.22	4
2026.24	19
2026.27	21
2026.29	10
2026.31	10
2026.33	9
2026.35	13
2026.37	7
2026.39	13
2026.41	14
2026.43	10
2026.45	10
2026.47	19
2026.49	5
2026.51	26
2026.53	14
2026.55	17
2026.57	14
2026.59	4
2026.62	3
2026.63	13
2026.66	2
2026.68	10
2026.7	20
2026.72	17
2026.74	13
2026.76	27
2026.78	2
2026.8	16
2026.82	15
2026.84	13
2026.86	9
2026.88	3
2026.9	13
2026.92	23
2026.94	19
2026.96	22
2026.98	11
2027	21
2027.03	18
2027.05	2
2027.07	20
2027.09	20
2027.11	13
2027.13	11
2027.15	12
2027.17	18
2027.19	6
2027.21	18
2027.23	23
2027.25	8
2027.27	12
2027.29	14
2027.31	16
2027.33	22
2027.35	22
2027.37	13
2027.39	22
2027.41	12
2027.43	16
2027.46	16
2027.48	9
2027.5	11
2027.52	15
2027.54	10
2027.56	8
2027.58	21
2027.6	10
2027.62	9
2027.64	17
2027.66	3
2027.68	7
2027.7	5
2027.72	20
2027.74	20
2027.76	26
2027.78	28
2027.81	21
2027.83	27
2027.85	29
2027.87	31
2027.89	28
2027.91	31
2027.93	16
2027.95	19
2027.97	7
2027.99	16
2028.01	13
2028.03	3
2028.05	5
2028.07	7
2028.09	10
2028.11	13
2028.13	23
2028.15	4
2028.17	6
2028.19	14
2028.21	10
2028.24	11
2028.26	11
2028.28	14
2028.3	8
2028.32	9
2028.34	20
2028.36	11
2028.38	15
2028.4	13
2028.42	22
2028.44	11
2028.46	7
2028.48	10
2028.5	12
2028.52	8
2028.54	10
2028.56	8
2028.59	11
2028.61	6
2028.63	7
2028.65	15
2028.67	8
2028.69	10
2028.71	10
2028.73	12
2028.75	24
2028.77	25
2028.79	26
2028.81	25
2028.83	23
2028.85	16
2028.87	31
2028.89	30
2028.91	30
2028.93	15
2028.95	15
2028.97	22
2028.99	20
2029.02	19
2029.04	5
2029.06	11
2029.08	21
2029.1	11
2029.12	23
2029.14	15
2029.16	22
2029.18	25
2029.2	25
2029.22	14
2029.24	20
2029.26	10
2029.28	9
2029.3	5
2029.32	12
2029.35	17
2029.37	18
2029.39	13
2029.41	19
2029.43	8
2029.45	9
2029.47	4
2029.49	6
2029.51	17
2029.53	16
2029.55	13
2029.57	37
2029.59	7
2029.61	11
2029.63	15
2029.65	8
2029.67	15
2029.69	15
2029.71	17
2029.73	19
2029.76	39
2029.78	12
2029.8	5
2029.82	35
2029.84	20
2029.86	7
2029.88	22
2029.9	14
2029.92	16
2029.94	11
2029.96	8
2029.98	18
2030	19
2030.02	12
2030.04	17
2030.06	13
2030.08	6
2030.1	15
2030.12	1
2030.14	12
2030.17	8
2030.19	10
2030.21	17
2030.23	23
2030.25	23
2030.27	37
2030.29	12
2030.31	21
2030.33	22
2030.35	28
2030.37	8
2030.39	18
2030.41	9
2030.43	19
2030.45	7
2030.47	29
2030.49	11
2030.52	9
2030.54	9
2030.56	6
2030.58	13
2030.6	11
2030.62	11
2030.64	7
2030.66	16
2030.68	16
2030.7	5
2030.72	25
2030.74	7
2030.76	27
2030.78	33
2030.8	26
2030.82	31
2030.84	33
2030.86	29
2030.88	18
2030.9	19
2030.93	26
2030.95	15
2030.97	11
2030.99	22
2031.01	12
2031.03	7
2031.05	17
2031.07	11
2031.09	11
2031.11	17
2031.13	15
2031.15	12
2031.17	4
2031.19	19
2031.21	22
2031.23	30
2031.26	31
2031.28	28
2031.3	17
2031.32	8
2031.34	25
2031.36	22
2031.38	37
2031.4	31
2031.42	17
2031.44	15
2031.46	10
2031.48	10
2031.5	6
2031.52	6
2031.54	32
2031.56	7
2031.58	4
2031.6	22
2031.62	14
2031.64	3
2031.66	14
2031.69	23
2031.71	13
2031.73	22
2031.75	12
2031.77	17
2031.79	26
2031.81	34
2031.83	24
2031.85	10
2031.87	22
2031.89	14
2031.91	30
2031.93	23
2031.95	18
2031.97	13
2031.99	14
2032.02	18
2032.04	16
2032.06	20
2032.08	9
2032.1	11
2032.12	9
2032.14	22
2032.16	20
2032.18	11
2032.2	10
2032.22	18
2032.24	9
2032.26	13
2032.28	15
2032.3	12
2032.32	9
2032.34	10
2032.36	11
2032.38	8
2032.4	5
2032.43	12
2032.45	9
2032.47	2
2032.49	18
2032.51	18
2032.53	20
2032.55	11
2032.57	14
2032.59	12
2032.61	9
2032.63	5
2032.65	23
2032.67	13
2032.69	12
2032.71	21
2032.73	11
2032.75	5
2032.78	15
2032.8	40
2032.82	21
2032.84	28
2032.86	31
2032.88	40
2032.9	9
2032.92	12
2032.94	21
2032.96	22
2032.98	11
2033	13
2033.02	6
2033.04	22
2033.06	11
2033.08	15
2033.1	13
2033.12	17
2033.14	21
2033.16	16
2033.19	18
2033.21	14
2033.23	9
2033.25	13
2033.27	22
2033.29	7
2033.31	13
2033.33	12
2033.35	8
2033.37	12
2033.39	11
2033.41	4
2033.43	10
2033.45	6
2033.47	10
2033.49	14
2033.52	16
2033.54	0
2033.56	12
2033.58	9
2033.6	11
2033.62	3
2033.64	13
2033.66	14
2033.68	23
2033.7	6
2033.72	15
2033.74	31
2033.76	15
2033.78	47
2033.8	34
2033.82	28
2033.84	26
2033.86	47
2033.88	22
2033.9	19
2033.93	18
2033.95	19
2033.97	11
2033.99	10
2034.01	10
2034.03	13
2034.05	2
2034.07	10
2034.09	10
2034.11	3
2034.13	25
2034.15	11
2034.17	19
2034.19	11
2034.21	2
2034.23	2
2034.26	24
2034.28	9
2034.3	13
2034.32	12
2034.34	18
2034.36	4
2034.38	5
2034.4	14
2034.42	5
2034.44	5
2034.46	9
2034.48	18
2034.5	18
2034.52	4
2034.54	24
2034.56	17
2034.58	5
2034.6	7
2034.62	12
2034.65	20
2034.67	7
2034.69	20
2034.71	13
2034.73	10
2034.75	15
2034.77	15
2034.79	18
2034.81	17
2034.83	14
2034.85	25
2034.87	22
2034.89	23
2034.91	19
2034.93	8
2034.95	0
2034.97	16
2034.99	3
2035.02	9
2035.04	22
2035.06	18
2035.08	21
2035.1	18
2035.12	29
2035.14	15
2035.16	22
2035.18	22
2035.2	11
2035.22	14
2035.24	11
2035.26	32
2035.28	16
2035.3	20
2035.32	15
2035.35	16
2035.37	11
2035.39	13
2035.41	20
2035.43	17
2035.45	9
2035.47	8
2035.49	3
2035.51	6
2035.53	11
2035.55	6
2035.57	10
2035.59	5
2035.61	7
2035.63	17
2035.65	4
2035.67	9
2035.69	9
2035.71	20
2035.73	9
2035.76	10
2035.78	11
2035.8	13
2035.82	23
2035.84	4
2035.86	20
2035.88	9
2035.9	26
2035.92	20
2035.94	19
2035.96	21
2035.98	23
2036	9
2036.02	18
2036.04	10
2036.06	3
2036.09	6
2036.11	9
2036.13	13
2036.15	20
2036.17	20
2036.19	17
2036.21	9
2036.23	9
2036.25	19
2036.27	10
2036.29	12
2036.31	8
2036.33	21
2036.35	24
2036.37	19
2036.39	24
2036.41	12
2036.43	20
2036.45	3
2036.48	5
2036.5	12
2036.52	8
2036.54	19
2036.56	4
2036.58	5
2036.6	20
2036.62	7
2036.64	15
2036.66	18
2036.68	22
2036.7	22
2036.72	21
2036.74	17
2036.76	14
2036.78	31
2036.81	9
2036.83	15
2036.85	25
2036.87	26
2036.89	12
2036.91	17
2036.93	15
2036.95	20
2036.97	19
2036.99	10
2037.01	11
2037.03	14
2037.05	8
2037.07	11
2037.09	16
2037.11	11
2037.13	4
2037.15	11
2037.17	10
2037.2	3
2037.22	7
2037.24	18
2037.26	13
2037.28	15
2037.3	10
2037.32	16
2037.34	16
2037.36	14
2037.38	11
2037.4	11
2037.42	4
2037.44	7
2037.46	20
2037.48	12
2037.5	15
2037.53	11
2037.55	1
2037.57	20
2037.59	11
2037.61	9
2037.63	18
2037.65	14
2037.67	3
2037.69	14
2037.71	8
2037.73	17
2037.75	11
2037.77	20
2037.79	23
2037.81	11
2037.83	20
2037.85	9
2037.88	7
2037.89	14
2037.92	30
2037.94	16
2037.96	16
2037.98	22
2038	5
2038.02	16
2038.04	11
2038.06	10
2038.08	18
2038.1	7
2038.12	12
2038.14	12
2038.16	20
2038.18	9
2038.2	6
2038.22	10
2038.24	5
2038.27	15
2038.29	11
2038.31	22
2038.33	17
2038.35	9
2038.37	10
2038.39	8
2038.41	26
2038.43	9
2038.45	2
2038.47	22
2038.49	8
2038.51	9
2038.53	7
2038.55	12
2038.57	7
2038.6	28
2038.62	8
2038.64	11
2038.66	6
2038.68	27
2038.7	9
2038.72	24
2038.74	12
2038.76	25
2038.78	13
2038.8	25
2038.82	16
2038.84	15
2038.86	17
2038.88	16
2038.9	15
2038.92	3
2038.94	15
2038.96	20
2038.99	18
2039.01	19
2039.03	30
2039.05	30
2039.07	9
2039.09	6
2039.11	13
2039.13	12
2039.15	7
2039.17	14
2039.19	23
2039.21	20
2039.23	30
2039.25	12
2039.27	17
2039.3	16
2039.32	23
2039.34	12
2039.36	8
2039.38	10
2039.4	7
2039.42	20
2039.44	14
2039.46	10
2039.48	14
2039.5	20
2039.52	5
2039.54	17
2039.56	9
2039.58	11
2039.6	8
2039.62	10
2039.64	15
2039.66	12
2039.69	10
2039.71	14
2039.73	15
2039.75	25
2039.77	4
2039.79	14
2039.81	17
2039.83	10
2039.85	18
2039.87	23
2039.89	22
2039.91	22
2039.93	19
2039.95	2
2039.97	11
2039.99	10
2040.02	15
2040.04	21
2040.06	19
2040.08	25
2040.1	12
2040.12	20
2040.14	25
2040.16	11
2040.18	22
2040.2	4
2040.22	13
2040.24	8
2040.26	22
2040.28	5
2040.3	8
2040.32	8
2040.35	17
2040.37	13
2040.39	10
2040.41	18
2040.43	11
2040.45	16
2040.47	5
2040.49	22
2040.51	12
2040.53	5
2040.55	3
2040.57	10
2040.59	8
2040.61	10
2040.63	8
2040.65	6
2040.67	14
2040.69	8
2040.71	7
2040.74	23
2040.76	24
2040.78	9
2040.8	13
2040.82	11
2040.84	11
2040.86	16
[truncated: 218,330+ more rows]

## Sheet: DR-011-111-G1
699.871	4
699.883	1
699.895	2
699.907	4
699.919	1
699.931	1
699.943	0
699.955	1
699.967	0
699.979	3
699.991	3
700.003	4
700.016	3
700.028	1
700.04	2
700.052	2
700.064	0
700.076	3
700.088	2
700.1	4
700.112	4
700.124	1
700.136	4
700.148	2
700.16	2
700.172	1
700.184	2
700.196	3
700.208	0
700.22	2
700.232	2
700.244	5
700.256	0
700.268	1
700.28	2
700.292	4
700.305	0
700.317	0
700.329	3
700.341	1
700.353	2
700.365	2
700.377	1
700.389	1
700.401	2
700.413	5
700.425	3
700.437	2
700.449	4
700.461	1
700.473	2
700.485	1
700.497	4
700.509	1
700.521	1
700.533	0
700.545	1
700.557	1
700.57	2
700.582	1
700.594	2
700.606	4
700.618	1
700.63	0
700.642	2
700.654	0
700.666	3
700.678	3
700.69	1
700.702	1
700.714	2
700.726	2
700.738	3
700.75	1
700.762	5
700.774	0
700.786	1
700.798	5
700.81	1
700.822	3
700.835	7
700.847	2
700.859	2
700.871	0
700.883	1
700.895	2
700.907	4
700.919	3
700.931	3
700.943	3
700.955	1
700.967	2
700.979	2
700.991	2
701.003	3
701.015	1
701.027	4
701.039	1
701.051	4
701.063	1
701.076	5
701.088	6
701.1	4
701.112	0
701.124	0
701.136	3
701.148	2
701.16	2
701.172	0
701.184	1
701.196	2
701.208	3
701.22	0
701.232	2
701.244	6
701.256	2
701.268	0
701.28	1
701.292	0
701.304	3
701.317	1
701.329	3
701.341	0
701.353	3
701.365	1
701.377	1
701.389	1
701.401	4
701.413	3
701.425	0
701.437	2
701.449	3
701.461	5
701.473	4
701.485	2
701.497	2
701.509	4
701.521	3
701.533	4
701.546	2
701.558	1
701.57	1
701.582	0
701.594	2
701.606	4
701.618	2
701.63	1
701.642	2
701.654	2
701.666	1
701.678	3
701.69	2
701.702	2
701.714	4
701.726	4
701.738	1
701.75	3
701.763	0
701.775	1
701.787	5
701.799	2
701.811	1
701.823	2
701.835	1
701.847	0
701.859	1
701.871	1
701.883	1
701.895	3
701.907	2
701.919	2
701.931	1
701.943	5
701.955	6
701.967	1
701.98	2
701.992	1
702.004	1
702.016	3
702.028	1
702.04	4
702.052	1
702.064	4
702.076	1
702.088	1
702.1	3
702.112	1
702.124	5
702.136	0
702.148	3
702.16	2
702.172	1
702.185	1
702.197	4
702.209	2
702.221	2
702.233	3
702.245	2
702.257	1
702.269	0
702.281	3
702.293	3
702.305	2
702.317	4
702.329	2
702.341	4
702.353	3
702.365	3
702.377	2
702.39	2
702.402	4
702.414	2
702.426	10
702.438	18
702.45	31
702.462	22
702.474	10
702.486	1
702.498	0
702.51	1
702.522	1
702.534	4
702.546	6
702.558	1
702.57	1
702.583	2
702.595	2
702.607	1
702.619	3
702.631	2
702.643	2
702.655	2
702.667	4
702.679	0
702.691	6
702.703	3
702.715	2
702.727	1
702.739	1
702.751	1
702.763	3
702.776	0
702.788	3
702.8	2
702.812	1
702.824	0
702.836	4
702.848	3
702.86	2
702.872	3
702.884	2
702.896	3
702.908	1
702.92	0
702.932	3
702.944	1
702.957	0
702.969	0
702.981	2
702.993	5
703.005	1
703.017	5
703.029	2
703.041	0
703.053	4
703.065	0
703.077	5
703.089	3
703.101	1
703.113	2
703.125	1
703.138	1
703.15	1
703.162	0
703.174	0
703.186	3
703.198	1
703.21	4
703.222	4
703.234	3
703.246	4
703.258	1
703.27	2
703.282	2
703.294	5
703.306	4
703.319	0
703.331	2
703.343	0
703.355	2
703.367	1
703.379	5
703.391	2
703.403	0
703.415	3
703.427	0
703.439	2
703.451	8
703.463	4
703.475	1
703.488	1
703.5	1
703.512	2
703.524	2
703.536	1
703.548	5
703.56	2
703.572	3
703.584	0
703.596	3
703.608	3
703.62	3
703.632	2
703.644	2
703.657	2
703.669	1
703.681	1
703.693	0
703.705	5
703.717	1
703.729	0
703.741	2
703.753	1
703.765	1
703.777	4
703.789	0
703.801	2
703.813	1
703.826	3
703.838	1
703.85	3
703.862	4
703.874	2
703.886	1
703.898	3
703.91	1
703.922	0
703.934	2
703.946	2
703.958	2
703.97	1
703.983	1
703.995	2
704.007	1
704.019	3
704.031	2
704.043	1
704.055	3
704.067	3
704.079	4
704.091	2
704.103	2
704.115	2
704.127	1
704.139	0
704.152	2
704.164	2
704.176	2
704.188	0
704.2	2
704.212	1
704.224	2
704.236	0
704.248	1
704.26	4
704.272	1
704.284	1
704.296	1
704.309	3
704.321	4
704.333	1
704.345	1
704.357	5
704.369	1
704.381	1
704.393	5
704.405	5
704.417	5
704.429	6
704.441	10
704.454	5
704.466	4
704.478	2
704.49	3
704.502	0
704.514	2
704.526	1
704.538	2
704.55	2
704.562	2
704.574	1
704.586	2
704.598	2
704.611	1
704.623	0
704.635	3
704.647	1
704.659	2
704.671	4
704.683	2
704.695	2
704.707	3
704.719	2
704.731	3
704.743	1
704.756	0
704.768	2
704.78	1
704.792	5
704.804	3
704.816	1
704.828	3
704.84	1
704.852	2
704.864	6
704.876	1
704.888	2
704.9	0
704.913	0
704.925	2
704.937	3
704.949	3
704.961	2
704.973	4
704.985	2
704.997	2
705.009	2
705.021	1
705.033	0
705.045	4
705.058	2
705.07	1
705.082	4
705.094	5
705.106	4
705.118	0
705.13	1
705.142	1
705.154	2
705.166	2
705.178	5
705.191	0
705.203	3
705.215	5
705.227	3
705.239	2
705.251	1
705.263	2
705.275	3
705.287	3
705.299	5
705.311	1
705.323	2
705.336	2
705.348	2
705.36	5
705.372	2
705.384	3
705.396	0
705.408	2
705.42	1
705.432	2
705.444	3
705.456	4
705.468	3
705.481	2
705.493	0
705.505	1
705.517	2
705.529	2
705.541	2
705.553	3
705.565	1
705.577	2
705.589	1
705.601	1
705.614	3
705.626	0
705.638	1
705.65	0
705.662	4
705.674	0
705.686	0
705.698	1
705.71	3
705.722	2
705.734	3
705.747	2
705.759	5
705.771	3
705.783	2
705.795	3
705.807	3
705.819	4
705.831	3
705.843	2
705.855	0
705.867	3
705.88	1
705.892	2
705.904	4
705.916	4
705.928	1
705.94	0
705.952	2
705.964	5
705.976	0
705.988	1
706	5
706.013	4
706.025	0
706.037	5
706.049	2
706.061	1
706.073	3
706.085	3
706.097	2
706.109	2
706.121	1
706.133	1
706.146	2
706.158	1
706.17	3
706.182	2
706.194	6
706.206	2
706.218	2
706.23	0
706.242	2
706.254	1
706.267	1
706.279	4
706.291	4
706.303	4
706.315	5
706.327	3
706.339	3
706.351	2
706.363	2
706.375	1
706.387	5
706.4	1
706.412	1
706.424	1
706.436	4
706.448	2
706.46	7
706.472	4
706.484	0
706.496	6
706.508	3
706.521	2
706.533	2
706.545	1
706.557	3
706.569	3
706.581	2
706.593	0
706.605	3
706.617	1
706.629	1
706.641	2
706.654	3
706.666	4
706.678	2
706.69	0
706.702	2
706.714	6
706.726	0
706.738	2
706.75	3
706.762	1
706.775	1
706.787	3
706.799	0
706.811	4
706.823	3
706.835	3
706.847	1
706.859	1
706.871	3
706.883	1
706.896	4
706.908	1
706.92	2
706.932	2
706.944	1
706.956	0
706.968	2
706.98	1
706.992	2
707.004	2
707.017	2
707.029	3
707.041	2
707.053	0
707.065	3
707.077	4
707.089	5
707.101	2
707.113	3
707.125	1
707.138	1
707.15	1
707.162	4
707.174	0
707.186	1
707.198	4
707.21	1
707.222	3
707.234	2
707.246	4
707.259	1
707.271	1
707.283	3
707.295	4
707.307	2
707.319	4
707.331	1
707.343	1
707.355	2
707.368	1
707.38	2
707.392	3
707.404	5
707.416	2
707.428	1
707.44	1
707.452	1
707.464	2
707.476	2
707.489	3
707.501	1
707.513	6
707.525	0
707.537	5
707.549	0
707.561	3
707.573	4
707.585	0
707.598	2
707.61	1
707.622	1
707.634	2
707.646	1
707.658	4
707.67	5
707.682	2
707.694	5
707.706	2
707.719	4
707.731	2
707.743	3
707.755	1
707.767	4
707.779	1
707.791	3
707.803	1
707.815	3
707.828	2
707.84	2
707.852	2
707.864	3
707.876	3
707.888	0
707.9	1
707.912	3
707.924	0
707.937	0
707.949	3
707.961	3
707.973	0
707.985	4
707.997	1
708.009	5
708.021	1
708.033	1
708.046	0
708.058	1
708.07	2
708.082	1
708.094	2
708.106	3
708.118	1
708.13	5
708.142	2
708.154	1
708.167	4
708.179	5
708.191	2
708.203	4
708.215	4
708.227	1
708.239	1
708.251	1
708.263	2
708.276	2
708.288	2
708.3	2
708.312	2
708.324	1
708.336	3
708.348	5
708.36	6
708.373	2
708.385	3
708.397	2
708.409	5
708.421	4
708.433	1
708.445	5
708.457	2
708.469	2
708.482	2
708.494	3
708.506	0
708.518	0
708.53	2
708.542	4
708.554	2
708.566	5
708.578	1
708.591	6
708.603	4
708.615	4
708.627	2
708.639	1
708.651	1
708.663	2
708.675	1
708.687	4
708.7	1
708.712	6
708.724	2
708.736	5
708.748	0
708.76	2
708.772	1
708.784	3
708.797	4
708.809	3
708.821	2
708.833	2
708.845	2
708.857	1
708.869	3
708.881	2
708.893	3
708.906	4
708.918	2
708.93	3
708.942	3
708.954	2
708.966	0
708.978	5
708.99	0
709.002	2
709.015	1
709.027	0
709.039	1
709.051	3
709.063	6
709.075	1
709.087	5
709.099	2
709.112	1
709.124	2
709.136	1
709.148	3
709.16	3
709.172	5
709.184	3
709.196	3
709.209	2
709.221	3
709.233	5
709.245	2
709.257	4
709.269	1
709.281	0
709.293	4
709.305	1
709.318	1
709.33	2
709.342	3
709.354	1
709.366	0
709.378	1
709.39	0
709.402	2
709.415	3
709.427	2
709.439	1
709.451	1
709.463	2
709.475	5
709.487	3
709.499	3
709.512	3
709.524	1
709.536	1
709.548	7
709.56	1
709.572	2
709.584	2
709.596	4
709.609	1
709.621	2
709.633	7
709.645	2
709.657	2
709.669	0
709.681	2
709.693	3
709.706	3
709.718	2
709.73	5
709.742	4
709.754	1
709.766	2
709.778	4
709.79	1
709.803	0
709.815	4
709.827	3
709.839	4
709.851	0
709.863	0
709.875	2
709.887	2
709.9	2
709.912	4
709.924	6
709.936	0
709.948	5
709.96	2
709.972	2
709.984	7
709.997	1
710.009	1
710.021	1
710.033	1
710.045	3
710.057	1
710.069	3
710.081	5
710.094	2
710.106	3
710.118	4
710.13	1
710.142	1
710.154	0
710.166	1
710.178	6
710.191	2
710.203	3
710.215	4
710.227	2
710.239	1
710.251	3
710.263	3
710.275	3
710.288	3
710.3	3
710.312	2
710.324	2
710.336	0
710.348	2
710.36	2
710.372	2
710.385	1
710.397	4
710.409	2
710.421	2
710.433	2
710.445	1
710.457	0
710.47	2
710.482	3
710.494	1
710.506	4
710.518	2
710.53	2
710.542	2
710.554	1
710.567	2
710.579	2
710.591	2
710.603	2
710.615	0
710.627	4
710.639	2
710.652	3
710.664	1
710.676	2
710.688	3
710.7	2
710.712	2
710.724	2
710.736	2
710.749	0
710.761	2
710.773	3
710.785	1
710.797	7
710.809	0
710.821	3
710.833	0
710.846	6
710.858	5
710.87	4
710.882	1
710.894	2
710.906	0
710.918	3
710.931	2
710.943	4
710.955	4
710.967	1
710.979	6
710.991	1
711.003	0
711.016	5
711.028	1
711.04	3
711.052	1
711.064	2
711.076	5
711.088	2
711.1	4
711.113	3
711.125	3
711.137	2
711.149	3
711.161	2
711.173	3
711.185	3
711.198	3
711.21	2
711.222	2
711.234	2
711.246	2
711.258	5
711.27	0
711.283	1
711.295	3
711.307	0
711.319	2
711.331	1
711.343	1
711.355	0
711.367	3
711.38	1
711.392	5
711.404	3
711.416	3
711.428	2
711.44	8
711.452	3
711.465	2
711.477	2
711.489	2
711.501	2
711.513	2
711.525	3
711.537	1
711.55	1
711.562	1
711.574	4
711.586	4
711.598	1
711.61	6
711.622	0
711.635	1
711.647	3
711.659	2
711.671	1
711.683	1
711.695	2
711.707	3
711.72	4
711.732	1
711.744	8
711.756	2
711.768	2
711.78	0
711.792	0
711.805	0
711.817	1
711.829	3
711.841	0
711.853	2
711.865	1
711.877	2
711.89	3
711.902	3
711.914	2
711.926	0
711.938	0
711.95	1
711.962	1
711.975	1
711.987	5
711.999	4
712.011	2
712.023	0
712.035	4
712.047	2
712.06	2
712.072	1
712.084	1
712.096	4
712.108	1
712.12	3
712.132	1
712.145	0
712.157	2
712.169	2
712.181	0
712.193	2
712.205	4
712.217	2
712.23	1
712.242	6
712.254	1
712.266	1
712.278	5
712.29	1
712.302	1
712.315	1
712.327	3
712.339	2
712.351	0
712.363	1
712.375	4
712.387	1
712.4	4
712.412	1
712.424	3
712.436	1
712.448	1
712.46	1
712.472	2
712.485	1
712.497	2
712.509	2
712.521	4
712.533	0
712.545	1
712.558	1
712.57	0
712.582	4
712.594	3
712.606	4
712.618	0
712.63	1
712.643	1
712.655	2
712.667	2
712.679	2
712.691	0
712.703	3
712.715	3
712.728	1
712.74	0
712.752	2
712.764	2
712.776	4
712.788	2
712.801	2
712.813	2
712.825	1
712.837	0
712.849	0
712.861	2
712.873	0
712.886	1
712.898	7
712.91	0
712.922	3
712.934	2
712.946	0
712.958	3
712.971	5
712.983	4
712.995	1
713.007	1
713.019	3
713.031	4
713.044	1
713.056	1
713.068	0
713.08	0
713.092	1
713.104	1
713.116	4
713.129	2
713.141	3
713.153	2
713.165	2
713.177	2
713.189	2
713.202	0
713.214	1
713.226	5
713.238	2
713.25	2
713.262	5
713.274	1
713.287	0
713.299	6
713.311	1
713.323	1
713.335	1
713.347	2
713.36	4
713.372	2
713.384	3
713.396	5
713.408	5
713.42	2
713.432	2
713.445	3
713.457	1
713.469	3
713.481	1
713.493	3
713.505	5
713.518	5
713.53	4
713.542	2
713.554	3
713.566	1
713.578	2
713.591	3
713.603	2
713.615	0
713.627	1
713.639	4
713.651	0
713.663	4
713.676	5
713.688	0
713.7	4
713.712	1
713.724	3
713.736	2
713.749	3
713.761	0
713.773	2
713.785	1
713.797	2
713.809	5
713.822	3
713.834	2
713.846	2
713.858	0
713.87	1
713.882	2
713.894	1
713.907	3
713.919	2
713.931	1
713.943	2
713.955	0
713.967	1
713.98	1
713.992	5
714.004	4
714.016	3
714.028	0
714.04	4
714.053	1
714.065	3
714.077	0
714.089	3
714.101	1
714.113	3
714.126	0
714.138	2
714.15	5
714.162	2
714.174	2
714.186	1
714.198	1
714.211	1
714.223	0
714.235	5
714.247	4
714.259	1
714.271	1
714.284	3
714.296	1
714.308	4
714.32	3
714.332	0
714.344	1
714.357	0
714.369	5
714.381	2
714.393	1
714.405	2
714.417	1
714.43	2
714.442	0
714.454	1
714.466	1
714.478	2
714.49	1
714.503	3
714.515	2
714.527	2
714.539	2
714.551	2
714.563	4
714.576	3
714.588	2
714.6	2
714.612	1
714.624	0
714.636	0
714.649	2
714.661	1
714.673	0
714.685	3
714.697	1
714.709	1
714.722	7
714.734	4
714.746	2
714.758	3
714.77	3
714.782	1
714.795	3
714.807	2
714.819	2
714.831	3
714.843	0
714.855	0
714.868	2
714.88	2
714.892	4
714.904	3
714.916	2
714.928	2
714.941	4
714.953	2
714.965	0
714.977	3
714.989	3
715.001	3
715.014	2
715.026	2
715.038	3
715.05	2
715.062	1
715.074	0
715.087	3
715.099	2
715.111	2
715.123	1
715.135	2
715.147	0
715.16	2
715.172	0
715.184	1
715.196	1
715.208	1
715.221	8
715.233	2
715.245	1
715.257	2
715.269	4
715.281	2
715.294	4
715.306	4
715.318	0
715.33	0
715.342	1
715.354	0
715.367	3
715.379	0
715.391	4
715.403	1
715.415	3
715.427	4
715.44	3
715.452	4
715.464	4
715.476	1
715.488	2
715.5	0
715.513	1
715.525	1
715.537	4
715.549	1
715.561	3
715.574	3
715.586	0
715.598	3
715.61	3
715.622	2
715.634	3
715.647	4
715.659	1
715.671	3
715.683	1
715.695	2
715.707	1
715.72	0
715.732	2
715.744	1
715.756	3
715.768	2
715.78	3
715.793	2
715.805	1
715.817	2
715.829	5
715.841	4
715.854	2
715.866	0
715.878	2
715.89	3
715.902	1
715.914	1
715.927	4
715.939	0
715.951	3
715.963	1
715.975	1
715.987	3
716	2
716.012	4
716.024	3
716.036	5
716.048	4
716.061	4
716.073	2
716.085	3
716.097	1
716.109	4
716.121	6
716.134	0
716.146	1
716.158	2
716.17	4
716.182	1
716.195	2
716.207	1
716.219	3
716.231	5
716.243	0
716.255	2
716.268	1
716.28	2
716.292	2
716.304	1
716.316	1
716.329	2
716.341	1
716.353	0
716.365	2
716.377	3
716.389	3
716.402	1
716.414	3
716.426	3
716.438	2
716.45	2
716.463	0
716.475	3
716.487	4
716.499	6
716.511	3
716.523	0
716.536	0
716.548	0
716.56	1
716.572	5
716.584	3
716.597	0
716.609	2
716.621	2
716.633	1
716.645	5
716.657	5
716.67	1
716.682	1
716.694	4
716.706	1
716.718	0
716.731	0
716.743	2
716.755	2
716.767	3
716.779	1
716.791	4
716.804	3
716.816	0
716.828	4
716.84	2
716.852	4
716.865	0
716.877	2
716.889	2
716.901	1
716.913	6
716.925	3
716.938	0
716.95	1
716.962	2
716.974	5
716.986	2
716.999	1
717.011	2
717.023	2
717.035	5
717.047	3
717.06	2
717.072	3
717.084	1
717.096	2
717.108	3
717.12	2
717.133	3
717.145	0
717.157	5
717.169	2
717.181	2
717.194	4
717.206	1
717.218	0
717.23	0
717.242	0
717.255	3
717.267	0
717.279	3
717.291	2
717.303	1
717.315	4
717.328	1
717.34	3
717.352	2
717.364	4
717.376	3
717.389	2
717.401	2
717.413	2
717.425	8
717.437	1
717.45	2
717.462	3
717.474	1
717.486	2
717.498	1
717.511	2
717.523	2
717.535	1
717.547	1
717.559	1
717.571	4
717.584	1
717.596	1
717.608	1
717.62	1
717.632	1
717.645	1
717.657	0
717.669	3
717.681	1
717.693	3
717.706	2
717.718	2
717.73	1
717.742	2
717.754	3
717.767	2
717.779	4
717.791	0
717.803	3
717.815	6
717.828	2
717.84	2
717.852	3
717.864	1
717.876	2
717.888	4
717.901	1
717.913	1
717.925	2
717.937	4
717.949	1
717.962	0
717.974	2
717.986	1
717.998	3
718.01	8
718.023	2
718.035	1
718.047	4
718.059	4
718.071	1
718.084	4
718.096	4
718.108	2
718.12	3
718.132	1
718.145	0
718.157	4
718.169	0
718.181	3
718.193	2
718.206	2
718.218	1
718.23	2
718.242	1
718.254	4
718.267	2
718.279	3
718.291	3
718.303	3
718.315	3
718.328	2
718.34	6
718.352	1
718.364	3
718.376	1
718.389	0
718.401	2
718.413	7
718.425	3
718.437	1
718.45	5
718.462	3
718.474	1
718.486	3
718.498	1
718.511	1
718.523	2
718.535	1
718.547	1
718.559	4
718.572	0
718.584	2
718.596	3
718.608	2
718.62	3
718.633	2
718.645	2
718.657	2
718.669	5
718.681	1
718.694	1
718.706	0
718.718	0
718.73	5
718.742	1
718.755	2
718.767	0
718.779	2
718.791	0
718.803	0
718.816	1
718.828	1
718.84	3
718.852	3
718.864	2
718.877	1
718.889	2
718.901	0
718.913	1
718.925	3
718.938	1
718.95	3
718.962	1
718.974	2
718.986	2
718.999	7
719.011	0
719.023	1
719.035	4
719.047	4
719.06	3
719.072	0
719.084	1
719.096	3
719.108	0
719.121	2
719.133	2
719.145	0
719.157	1
719.169	2
719.182	6
719.194	0
719.206	3
719.218	1
719.23	4
719.243	2
719.255	4
719.267	3
719.279	0
719.291	3
719.304	1
719.316	1
719.328	0
719.34	1
719.353	4
719.365	1
719.377	0
719.389	1
719.401	1
719.414	4
719.426	2
719.438	2
719.45	0
719.462	1
719.475	3
719.487	3
719.499	1
719.511	2
719.523	1
719.536	2
719.548	2
719.56	3
719.572	1
719.584	1
719.597	2
719.609	4
719.621	1
719.633	6
719.645	3
719.658	6
719.67	1
719.682	3
719.694	3
719.707	0
719.719	1
719.731	5
719.743	3
719.755	5
719.768	1
719.78	1
719.792	0
719.804	5
719.816	4
719.829	5
719.841	1
719.853	2
719.865	4
719.877	3
719.89	1
719.902	4
719.914	2
719.926	1
719.939	3
719.951	5
719.963	3
719.975	4
719.987	3
720	3
720.012	2
720.024	4
720.036	1
720.048	1
720.061	3
720.073	0
720.085	1
720.097	3
720.11	0
720.122	4
720.134	1
720.146	2
720.158	1
720.171	1
720.183	1
720.195	5
720.207	2
720.219	2
720.232	5
720.244	2
720.256	1
720.268	3
720.28	2
720.293	3
720.305	0
720.317	2
720.329	5
720.342	2
720.354	3
720.366	2
720.378	2
720.39	2
720.403	3
720.415	3
720.427	1
720.439	2
720.452	1
720.464	2
720.476	0
720.488	3
720.5	3
720.513	1
720.525	0
720.537	4
720.549	2
720.561	2
720.574	2
720.586	3
720.598	3
720.61	3
720.623	4
720.635	1
720.647	2
720.659	3
720.671	2
720.684	3
720.696	3
720.708	4
720.72	3
720.732	5
720.745	2
720.757	2
720.769	1
720.781	1
720.794	1
720.806	4
720.818	1
720.83	3
720.842	1
720.855	2
720.867	1
720.879	1
720.891	2
720.904	2
720.916	3
720.928	1
720.94	5
720.952	0
720.965	1
720.977	3
720.989	2
721.001	3
721.014	3
721.026	1
721.038	3
721.05	2
721.062	3
721.075	1
721.087	3
721.099	1
721.111	1
721.124	2
721.136	2
721.148	0
721.16	3
721.172	1
721.185	5
721.197	4
721.209	4
721.221	4
721.234	3
721.246	0
721.258	1
721.27	4
721.282	1
721.295	2
721.307	5
721.319	2
721.331	3
721.344	3
721.356	1
721.368	0
721.38	2
721.392	2
721.405	0
721.417	3
721.429	2
721.441	2
721.454	1
721.466	0
721.478	1
721.49	2
721.502	0
721.515	0
721.527	0
721.539	3
721.551	1
721.564	1
721.576	2
721.588	4
721.6	2
721.612	1
721.625	1
721.637	3
721.649	3
721.661	2
721.674	2
721.686	2
721.698	2
721.71	8
721.723	2
721.735	4
721.747	3
721.759	0
721.771	2
721.784	0
721.796	2
721.808	1
721.82	4
721.833	2
721.845	1
721.857	4
721.869	0
721.881	1
721.894	0
721.906	2
721.918	2
721.93	3
721.943	3
721.955	3
721.967	1
721.979	0
721.992	1
722.004	4
722.016	2
722.028	1
722.04	7
722.053	4
722.065	2
722.077	4
722.089	1
722.102	2
722.114	1
722.126	2
722.138	2
722.151	3
722.163	2
722.175	1
722.187	1
722.199	4
722.212	3
722.224	1
722.236	2
722.248	2
722.261	1
722.273	0
722.285	1
722.297	2
722.31	1
722.322	2
722.334	1
722.346	3
722.358	2
722.371	3
722.383	0
722.395	2
722.407	0
722.42	1
722.432	1
722.444	1
722.456	1
722.469	2
722.481	2
722.493	3
722.505	7
722.517	0
722.53	0
722.542	2
722.554	0
722.566	0
722.579	1
722.591	0
722.603	0
722.615	0
722.628	3
722.64	1
722.652	0
722.664	3
722.676	2
722.689	0
722.701	3
722.713	1
722.725	1
722.738	6
722.75	0
722.762	2
722.774	1
722.787	1
722.799	0
722.811	6
722.823	2
722.836	1
722.848	4
722.86	2
722.872	4
722.885	3
722.897	2
722.909	6
722.921	5
722.933	3
722.946	2
722.958	5
722.97	1
722.982	1
722.995	2
723.007	1
723.019	4
723.031	2
723.044	3
723.056	1
723.068	4
723.08	3
723.093	3
723.105	3
723.117	4
723.129	0
723.141	3
723.154	2
723.166	2
723.178	1
723.19	2
723.203	2
723.215	0
723.227	1
723.239	2
723.252	5
723.264	1
723.276	2
723.288	0
723.301	0
723.313	0
723.325	0
723.337	3
723.35	1
723.362	1
723.374	3
723.386	1
723.399	2
723.411	4
723.423	4
723.435	3
723.447	0
723.46	5
723.472	6
723.484	2
723.496	3
723.509	1
723.521	3
723.533	2
723.545	1
723.558	0
723.57	2
723.582	6
723.594	2
723.607	1
723.619	3
723.631	3
723.643	3
723.656	5
723.668	1
723.68	3
723.692	4
723.705	1
723.717	2
723.729	1
723.741	0
723.754	4
723.766	3
723.778	2
723.79	1
723.803	3
723.815	1
723.827	4
723.839	3
723.852	1
723.864	1
723.876	0
723.888	1
723.9	4
723.913	2
723.925	1
723.937	1
723.949	3
723.962	2
723.974	0
723.986	2
723.998	1
724.011	4
724.023	3
724.035	0
724.047	1
724.06	1
724.072	3
724.084	0
724.096	3
724.109	2
724.121	1
724.133	8
724.145	6
[truncated: 141,530 more rows]

## Sheet: DR-011-111-G2
1999.9	29
1999.93	32
1999.95	24
1999.97	14
1999.99	15
2000.01	15
2000.03	5
2000.05	18
2000.07	15
2000.09	20
2000.11	13
2000.13	33
2000.15	11
2000.17	7
2000.19	12
2000.21	18
2000.23	23
2000.25	16
2000.27	24
2000.29	14
2000.31	23
2000.33	11
2000.35	10
2000.37	15
2000.39	19
2000.41	16
2000.43	15
2000.46	17
2000.48	13
2000.5	7
2000.52	9
2000.54	5
2000.56	8
2000.58	9
2000.6	13
2000.62	24
2000.64	24
2000.66	22
2000.68	10
2000.7	16
2000.72	27
2000.74	14
2000.76	18
2000.78	23
2000.8	27
2000.82	24
2000.84	54
2000.86	23
2000.88	23
2000.9	23
2000.92	28
2000.94	15
2000.96	17
2000.99	14
2001.01	16
2001.03	9
2001.05	14
2001.07	17
2001.09	9
2001.11	8
2001.13	19
2001.15	11
2001.17	18
2001.19	5
2001.21	13
2001.23	15
2001.25	18
2001.27	3
2001.29	26
2001.31	14
2001.33	7
2001.35	14
2001.37	5
2001.39	3
2001.41	11
2001.43	14
2001.45	10
2001.47	10
2001.5	10
2001.52	9
2001.54	10
2001.56	14
2001.58	14
2001.6	9
2001.62	14
2001.64	12
2001.66	15
2001.68	12
2001.7	14
2001.72	26
2001.74	17
2001.76	16
2001.78	9
2001.8	31
2001.82	26
2001.84	14
2001.86	24
2001.88	22
2001.9	7
2001.92	18
2001.94	5
2001.96	16
2001.98	22
2002.01	19
2002.03	7
2002.05	6
2002.07	14
2002.09	13
2002.11	21
2002.13	7
2002.15	10
2002.17	15
2002.19	21
2002.21	7
2002.23	15
2002.25	6
2002.27	9
2002.29	7
2002.31	13
2002.33	5
2002.35	16
2002.37	16
2002.39	13
2002.41	8
2002.43	14
2002.45	8
2002.47	8
2002.49	22
2002.52	19
2002.54	9
2002.56	11
2002.58	7
2002.6	16
2002.62	17
2002.64	5
2002.66	13
2002.68	7
2002.7	22
2002.72	8
2002.74	9
2002.76	10
2002.78	8
2002.8	9
2002.82	19
2002.84	8
2002.86	11
2002.88	18
2002.9	20
2002.92	10
2002.94	2
2002.96	6
2002.98	15
2003.01	11
2003.03	14
2003.05	8
2003.07	8
2003.09	18
2003.11	14
2003.13	18
2003.15	11
2003.17	21
2003.19	3
2003.21	11
2003.23	23
2003.25	17
2003.27	17
2003.29	8
2003.31	10
2003.33	5
2003.35	8
2003.37	1
2003.39	2
2003.41	9
2003.43	11
2003.45	28
2003.47	22
2003.49	14
2003.52	21
2003.54	11
2003.56	6
2003.58	14
2003.6	13
2003.62	6
2003.64	9
2003.66	30
2003.68	10
2003.7	9
2003.72	16
2003.74	11
2003.76	13
2003.78	7
2003.8	29
2003.82	35
2003.84	26
2003.86	12
2003.88	23
2003.9	7
2003.92	12
2003.94	8
2003.96	8
2003.98	21
2004	14
2004.03	10
2004.05	16
2004.07	13
2004.09	10
2004.11	7
2004.13	9
2004.15	7
2004.17	8
2004.19	9
2004.21	18
2004.23	8
2004.25	20
2004.27	3
2004.29	14
2004.31	24
2004.33	17
2004.35	2
2004.37	7
2004.39	19
2004.41	16
2004.43	17
2004.45	8
2004.47	12
2004.49	23
2004.52	13
2004.54	14
2004.56	13
2004.58	7
2004.6	2
2004.62	12
2004.64	17
2004.66	16
2004.68	3
2004.7	9
2004.72	6
2004.74	12
2004.76	7
2004.78	17
2004.8	10
2004.82	6
2004.84	6
2004.86	19
2004.88	16
2004.9	18
2004.92	16
2004.94	6
2004.96	14
2004.98	5
2005	6
2005.03	5
2005.05	7
2005.07	11
2005.09	9
2005.11	6
2005.13	19
2005.15	10
2005.17	18
2005.19	7
2005.21	9
2005.23	22
2005.25	13
2005.27	16
2005.29	12
2005.31	13
2005.33	5
2005.35	14
2005.37	6
2005.39	7
2005.41	5
2005.43	16
2005.45	11
2005.47	11
2005.49	6
2005.52	9
2005.54	6
2005.56	8
2005.58	3
2005.6	3
2005.62	11
2005.64	14
2005.66	13
2005.68	17
2005.7	9
2005.72	7
2005.74	21
2005.76	11
2005.78	9
2005.8	0
2005.82	7
2005.84	8
2005.86	19
2005.88	7
2005.9	24
2005.92	22
2005.94	9
2005.96	3
2005.98	9
2006.01	7
2006.03	8
2006.05	13
2006.07	21
2006.09	16
2006.11	22
2006.13	21
2006.15	11
2006.17	15
2006.19	6
2006.21	7
2006.23	8
2006.25	14
2006.27	3
2006.29	9
2006.31	15
2006.33	10
2006.35	14
2006.37	14
2006.39	17
2006.41	5
2006.43	6
2006.45	12
2006.47	11
2006.49	1
2006.52	8
2006.54	15
2006.56	14
2006.58	10
2006.6	23
2006.62	9
2006.64	11
2006.66	9
2006.68	8
2006.7	16
2006.72	15
2006.74	8
2006.76	16
2006.78	14
2006.8	6
2006.82	25
2006.84	18
2006.86	19
2006.88	31
2006.9	20
2006.92	14
2006.94	16
2006.96	21
2006.98	14
2007.01	14
2007.03	12
2007.05	18
2007.07	14
2007.09	24
2007.11	18
2007.13	10
2007.15	15
2007.17	6
2007.19	10
2007.21	8
2007.23	6
2007.25	16
2007.27	3
2007.29	13
2007.31	9
2007.33	23
2007.35	5
2007.37	7
2007.39	5
2007.41	9
2007.43	16
2007.45	4
2007.47	18
2007.49	9
2007.52	9
2007.54	8
2007.56	10
2007.58	9
2007.6	23
2007.62	14
2007.64	10
2007.66	6
2007.68	15
2007.7	9
2007.72	12
2007.74	16
2007.76	9
2007.78	13
2007.8	11
2007.82	13
2007.84	4
2007.86	10
2007.88	18
2007.9	9
2007.92	11
2007.94	4
2007.96	5
2007.98	9
2008.01	0
2008.03	3
2008.05	23
2008.07	6
2008.09	13
2008.11	16
2008.13	6
2008.15	11
2008.17	16
2008.19	2
2008.21	10
2008.23	7
2008.25	8
2008.27	7
2008.29	24
2008.31	9
2008.33	16
2008.35	12
2008.37	17
2008.39	14
2008.41	8
2008.43	8
2008.45	11
2008.47	9
2008.5	9
2008.52	2
2008.54	11
2008.56	6
2008.58	10
2008.6	14
2008.62	6
2008.64	1
2008.66	15
2008.68	4
2008.7	10
2008.72	3
2008.74	14
2008.76	11
2008.78	3
2008.8	13
2008.82	19
2008.84	16
2008.86	5
2008.88	8
2008.9	9
2008.92	21
2008.94	14
2008.97	13
2008.99	18
2009.01	2
2009.03	13
2009.05	13
2009.07	5
2009.09	9
2009.11	27
2009.13	14
2009.15	9
2009.17	16
2009.19	10
2009.21	21
2009.23	20
2009.25	7
2009.27	13
2009.29	12
2009.31	15
2009.33	16
2009.35	12
2009.37	9
2009.39	7
2009.41	19
2009.44	24
2009.46	18
2009.48	10
2009.5	9
2009.52	9
2009.54	7
2009.56	13
2009.58	20
2009.6	11
2009.62	4
2009.64	12
2009.66	7
2009.68	10
2009.7	10
2009.72	7
2009.74	10
2009.76	11
2009.78	11
2009.8	4
2009.82	15
2009.84	16
2009.87	13
2009.88	11
2009.91	26
2009.93	8
2009.95	8
2009.97	1
2009.99	10
2010.01	3
2010.03	7
2010.05	14
2010.07	11
2010.09	7
2010.11	5
2010.13	10
2010.15	9
2010.17	7
2010.19	21
2010.21	4
2010.23	15
2010.25	13
2010.27	15
2010.29	7
2010.31	14
2010.34	7
2010.36	16
2010.38	9
2010.4	18
2010.42	8
2010.44	3
2010.46	15
2010.48	11
2010.5	12
2010.52	12
2010.54	2
2010.56	19
2010.58	14
2010.6	6
2010.62	16
2010.64	25
2010.66	6
2010.68	5
2010.7	11
2010.72	8
2010.74	6
2010.76	6
2010.78	9
2010.81	6
2010.83	12
2010.85	14
2010.87	19
2010.89	7
2010.91	12
2010.93	17
2010.95	10
2010.97	8
2010.99	2
2011.01	13
2011.03	13
2011.05	8
2011.07	15
2011.09	15
2011.11	6
2011.13	9
2011.15	22
2011.17	4
2011.19	5
2011.21	9
2011.23	16
2011.26	13
2011.28	7
2011.3	13
2011.32	10
2011.34	3
2011.36	18
2011.38	10
2011.4	4
2011.42	10
2011.44	9
2011.46	8
2011.48	15
2011.5	6
2011.52	20
2011.54	16
2011.56	17
2011.58	19
2011.6	10
2011.62	15
2011.64	15
2011.66	9
2011.68	0
2011.7	3
2011.72	12
2011.74	16
2011.77	10
2011.79	10
2011.81	7
2011.83	12
2011.85	8
2011.87	4
2011.89	9
2011.91	23
2011.93	4
2011.95	4
2011.97	7
2011.99	7
2012.01	8
2012.03	11
2012.05	14
2012.07	8
2012.09	25
2012.11	6
2012.13	19
2012.15	14
2012.17	21
2012.19	8
2012.21	36
2012.24	14
2012.26	8
2012.28	8
2012.3	7
2012.32	12
2012.34	6
2012.36	11
2012.38	8
2012.4	9
2012.42	9
2012.44	9
2012.46	16
2012.48	16
2012.5	19
2012.52	5
2012.54	11
2012.56	25
2012.58	11
2012.6	10
2012.62	28
2012.64	19
2012.66	10
2012.69	9
2012.71	32
2012.73	10
2012.75	12
2012.77	12
2012.79	30
2012.81	9
2012.83	19
2012.85	31
2012.87	15
2012.89	20
2012.91	22
2012.93	13
2012.95	10
2012.97	27
2012.99	8
2013.01	14
2013.03	11
2013.05	13
2013.07	14
2013.1	4
2013.12	1
2013.14	12
2013.16	17
2013.18	13
2013.2	7
2013.22	26
2013.24	20
2013.26	6
2013.28	14
2013.3	2
2013.32	15
2013.34	4
2013.36	13
2013.38	10
2013.4	13
2013.42	12
2013.44	4
2013.46	9
2013.48	5
2013.5	5
2013.52	2
2013.55	6
2013.57	3
2013.59	10
2013.61	20
2013.63	12
2013.65	13
2013.67	14
2013.69	7
2013.71	22
2013.73	14
2013.75	14
2013.77	14
2013.79	5
2013.81	18
2013.83	8
2013.85	12
2013.87	6
2013.89	22
2013.91	7
2013.93	18
2013.95	18
2013.97	12
2013.99	2
2014.02	1
2014.04	12
2014.06	8
2014.08	7
2014.1	3
2014.12	17
2014.14	4
2014.16	8
2014.18	15
2014.2	25
2014.22	15
2014.24	5
2014.26	7
2014.28	6
2014.3	16
2014.32	6
2014.34	8
2014.36	6
2014.38	6
2014.4	4
2014.42	6
2014.44	14
2014.46	17
2014.48	7
2014.51	19
2014.53	12
2014.55	15
2014.57	17
2014.59	11
2014.61	18
2014.63	12
2014.65	18
2014.67	15
2014.69	22
2014.71	9
2014.73	8
2014.75	14
2014.77	9
2014.79	14
2014.81	14
2014.83	14
2014.85	22
2014.87	13
2014.89	6
2014.91	22
2014.94	17
2014.96	11
2014.98	9
2015	10
2015.02	7
2015.04	4
2015.06	4
2015.08	6
2015.1	10
2015.12	11
2015.14	19
2015.16	7
2015.18	8
2015.2	9
2015.22	11
2015.24	13
2015.26	13
2015.28	13
2015.3	20
2015.32	10
2015.35	7
2015.37	6
2015.39	16
2015.41	5
2015.43	12
2015.45	10
2015.47	8
2015.49	5
2015.51	6
2015.53	7
2015.55	6
2015.57	16
2015.59	14
2015.61	10
2015.63	10
2015.65	16
2015.67	15
2015.69	8
2015.71	21
2015.73	9
2015.75	8
2015.78	5
2015.8	17
2015.82	18
2015.84	24
2015.86	19
2015.88	7
2015.9	11
2015.92	7
2015.94	7
2015.96	21
2015.98	7
2016	7
2016.02	8
2016.04	7
2016.06	5
2016.08	18
2016.1	15
2016.12	14
2016.14	6
2016.16	26
2016.18	27
2016.2	15
2016.22	18
2016.24	7
2016.27	16
2016.29	10
2016.31	8
2016.33	15
2016.35	12
2016.37	12
2016.39	9
2016.41	7
2016.43	19
2016.45	9
2016.47	14
2016.49	7
2016.51	9
2016.53	2
2016.55	9
2016.57	9
2016.59	2
2016.61	9
2016.63	16
2016.65	4
2016.67	9
2016.7	9
2016.72	23
2016.74	6
2016.76	11
2016.78	10
2016.8	4
2016.82	17
2016.84	14
2016.86	23
2016.88	18
2016.9	14
2016.92	21
2016.94	24
2016.96	10
2016.98	26
2017	16
2017.02	14
2017.04	19
2017.06	4
2017.08	8
2017.11	3
2017.12	3
2017.15	6
2017.17	4
2017.19	10
2017.21	7
2017.23	13
2017.25	6
2017.27	14
2017.29	15
2017.31	19
2017.33	13
2017.35	10
2017.37	5
2017.39	17
2017.41	8
2017.43	10
2017.45	2
2017.47	18
2017.49	14
2017.51	8
2017.54	6
2017.56	2
2017.58	11
2017.6	9
2017.62	14
2017.64	11
2017.66	7
2017.68	16
2017.7	24
2017.72	12
2017.74	20
2017.76	2
2017.78	20
2017.8	16
2017.82	22
2017.84	17
2017.86	20
2017.88	4
2017.9	16
2017.92	15
2017.94	11
2017.96	17
2017.98	19
2018.01	11
2018.03	9
2018.05	12
2018.07	17
2018.09	18
2018.11	18
2018.13	8
2018.15	13
2018.17	11
2018.19	25
2018.21	15
2018.23	12
2018.25	13
2018.27	4
2018.29	10
2018.31	12
2018.33	19
2018.35	14
2018.37	6
2018.39	20
2018.41	25
2018.44	19
2018.46	7
2018.48	4
2018.5	13
2018.52	17
2018.54	14
2018.56	8
2018.58	16
2018.6	16
2018.62	11
2018.64	17
2018.66	12
2018.68	21
2018.7	17
2018.72	15
2018.74	15
2018.76	7
2018.78	19
2018.8	22
2018.83	14
2018.85	9
2018.87	20
2018.89	21
2018.91	10
2018.93	3
2018.95	14
2018.97	12
2018.99	19
2019.01	24
2019.03	15
2019.05	7
2019.07	16
2019.09	11
2019.11	6
2019.13	3
2019.15	8
2019.17	14
2019.19	11
2019.21	29
2019.23	9
2019.26	6
2019.28	25
2019.3	9
2019.32	3
2019.34	12
2019.36	19
2019.38	23
2019.4	5
2019.42	14
2019.44	9
2019.46	9
2019.48	11
2019.5	13
2019.52	8
2019.54	15
2019.56	15
2019.58	11
2019.6	18
2019.62	13
2019.64	5
2019.66	8
2019.68	7
2019.71	8
2019.73	15
2019.75	24
2019.77	9
2019.79	9
2019.81	19
2019.83	3
2019.85	8
2019.87	10
2019.89	12
2019.91	24
2019.93	14
2019.95	16
2019.97	9
2019.99	1
2020.01	11
2020.03	12
2020.05	7
2020.07	9
2020.1	15
2020.12	9
2020.14	9
2020.16	7
2020.18	16
2020.2	10
2020.22	7
2020.24	8
2020.26	11
2020.28	9
2020.3	12
2020.32	7
2020.34	14
2020.36	3
2020.38	2
2020.4	14
2020.42	11
2020.44	8
2020.46	12
2020.48	4
2020.51	13
2020.53	19
2020.55	14
2020.57	6
2020.59	17
2020.61	4
2020.63	3
2020.65	13
2020.67	18
2020.69	7
2020.71	7
2020.73	7
2020.75	10
2020.77	20
2020.79	15
2020.81	20
2020.83	17
2020.85	18
2020.87	25
2020.89	18
2020.91	7
2020.93	9
2020.95	7
2020.98	10
2021	7
2021.02	6
2021.04	6
2021.06	12
2021.08	11
2021.1	18
2021.12	13
2021.14	5
2021.16	15
2021.18	7
2021.2	8
2021.22	8
2021.24	18
2021.26	4
2021.28	4
2021.3	20
2021.32	11
2021.35	15
2021.37	12
2021.39	14
2021.41	8
2021.43	5
2021.45	8
2021.47	7
2021.49	22
2021.51	19
2021.53	9
2021.55	7
2021.57	18
2021.59	5
2021.61	15
2021.63	15
2021.65	6
2021.67	18
2021.69	4
2021.71	16
2021.73	7
2021.75	12
2021.78	20
2021.8	21
2021.82	26
2021.84	12
2021.86	7
2021.88	17
2021.9	6
2021.92	6
2021.94	9
2021.96	5
2021.98	15
2022	23
2022.02	1
2022.04	3
2022.06	9
2022.08	11
2022.1	9
2022.12	5
2022.14	3
2022.16	21
2022.18	11
2022.2	13
2022.23	14
2022.25	7
2022.27	4
2022.29	6
2022.31	15
2022.33	13
2022.35	19
2022.37	13
2022.39	13
2022.41	17
2022.43	7
2022.45	4
2022.47	2
2022.49	15
2022.51	20
2022.53	22
2022.55	10
2022.57	4
2022.6	8
2022.62	12
2022.64	1
2022.66	16
2022.68	7
2022.7	15
2022.72	12
2022.74	15
2022.76	10
2022.78	14
2022.8	10
2022.82	9
2022.84	15
2022.86	5
2022.88	5
2022.9	21
2022.92	11
2022.94	7
2022.96	11
2022.98	23
2023.01	23
2023.03	8
2023.05	5
2023.07	13
2023.09	4
2023.11	9
2023.13	4
2023.15	17
2023.17	11
2023.19	7
2023.21	20
2023.23	8
2023.25	12
2023.27	8
2023.29	9
2023.31	7
2023.33	6
2023.35	20
2023.37	14
2023.39	9
2023.41	11
2023.43	9
2023.46	14
2023.48	14
2023.5	10
2023.52	13
2023.54	13
2023.56	23
2023.58	14
2023.6	14
2023.62	11
2023.64	20
2023.66	13
2023.68	20
2023.7	13
2023.72	22
2023.74	18
2023.76	17
2023.78	24
2023.8	30
2023.83	25
2023.85	42
2023.87	33
2023.89	36
2023.91	33
2023.93	27
2023.95	21
2023.97	8
2023.99	7
2024.01	14
2024.03	4
2024.05	7
2024.07	4
2024.09	11
2024.11	15
2024.13	20
2024.15	6
2024.17	15
2024.19	1
2024.21	9
2024.23	19
2024.26	8
2024.28	15
2024.3	13
2024.32	22
2024.34	34
2024.36	11
2024.38	4
2024.4	10
2024.42	10
2024.44	13
2024.46	9
2024.48	16
2024.5	30
2024.52	11
2024.54	16
2024.56	20
2024.58	9
2024.6	11
2024.62	9
2024.64	15
2024.67	14
2024.69	6
2024.71	17
2024.73	30
2024.75	23
2024.77	32
2024.79	43
2024.81	35
2024.83	53
2024.85	47
2024.87	71
2024.89	25
2024.91	29
2024.93	22
2024.95	23
2024.97	12
2024.99	17
2025.01	19
2025.04	19
2025.06	15
2025.08	12
2025.1	7
2025.12	24
2025.14	18
2025.16	5
2025.18	18
2025.2	5
2025.22	11
2025.24	15
2025.26	9
2025.28	16
2025.3	15
2025.32	10
2025.34	14
2025.36	9
2025.38	6
2025.4	8
2025.42	27
2025.44	14
2025.47	9
2025.49	14
2025.51	15
2025.53	15
2025.55	8
2025.57	6
2025.59	14
2025.61	10
2025.63	3
2025.65	22
2025.67	18
2025.69	16
2025.71	12
2025.73	8
2025.75	26
2025.77	43
2025.79	44
2025.81	44
2025.84	44
2025.86	51
2025.88	75
2025.9	51
2025.92	42
2025.94	31
2025.96	30
2025.98	27
2026	21
2026.02	13
2026.04	17
2026.06	10
2026.08	9
2026.1	7
2026.12	17
2026.14	24
2026.16	14
2026.18	12
2026.2	24
2026.22	13
2026.24	19
2026.27	11
2026.29	19
2026.31	14
2026.33	8
2026.35	11
2026.37	14
2026.39	5
2026.41	8
2026.43	10
2026.45	12
2026.47	10
2026.49	6
2026.51	8
2026.53	18
2026.55	10
2026.57	6
2026.59	8
2026.62	15
2026.63	4
2026.66	8
2026.68	11
2026.7	9
2026.72	15
2026.74	22
2026.76	22
2026.78	34
2026.8	44
2026.82	64
2026.84	41
2026.86	52
2026.88	31
2026.9	29
2026.92	28
2026.94	25
2026.96	20
2026.98	10
2027	16
2027.03	12
2027.05	27
2027.07	14
2027.09	6
2027.11	40
2027.13	14
2027.15	30
2027.17	25
2027.19	12
2027.21	10
2027.23	20
2027.25	23
2027.27	23
2027.29	16
2027.31	16
2027.33	23
2027.35	14
2027.37	7
2027.39	17
2027.41	7
2027.43	20
2027.46	10
2027.48	13
2027.5	6
2027.52	14
2027.54	20
2027.56	14
2027.58	19
2027.6	17
2027.62	11
2027.64	15
2027.66	21
2027.68	19
2027.7	4
2027.72	10
2027.74	15
2027.76	27
2027.78	26
2027.81	21
2027.83	18
2027.85	34
2027.87	23
2027.89	49
2027.91	27
2027.93	28
2027.95	33
2027.97	13
2027.99	16
2028.01	8
2028.03	22
2028.05	9
2028.07	14
2028.09	19
2028.11	9
2028.13	10
2028.15	11
2028.17	6
2028.19	17
2028.21	6
2028.24	21
2028.26	28
2028.28	15
2028.3	11
2028.32	11
2028.34	21
2028.36	20
2028.38	16
2028.4	18
2028.42	15
2028.44	12
2028.46	12
2028.48	10
2028.5	13
2028.52	14
2028.54	15
2028.56	8
2028.59	20
2028.61	5
2028.63	10
2028.65	9
2028.67	6
2028.69	5
2028.71	16
2028.73	15
2028.75	25
2028.77	18
2028.79	26
2028.81	33
2028.83	28
2028.85	40
2028.87	29
2028.89	36
2028.91	14
2028.93	22
2028.95	13
2028.97	17
2028.99	17
2029.02	12
2029.04	9
2029.06	11
2029.08	13
2029.1	19
2029.12	14
2029.14	5
2029.16	14
2029.18	20
2029.2	7
2029.22	10
2029.24	15
2029.26	4
2029.28	3
2029.3	16
2029.32	22
2029.35	8
2029.37	14
2029.39	18
2029.41	6
2029.43	15
2029.45	12
2029.47	2
2029.49	1
2029.51	17
2029.53	7
2029.55	9
2029.57	8
2029.59	12
2029.61	15
2029.63	14
2029.65	14
2029.67	4
2029.69	9
2029.71	19
2029.73	10
2029.76	22
2029.78	27
2029.8	20
2029.82	27
2029.84	40
2029.86	30
2029.88	38
2029.9	22
2029.92	16
2029.94	9
2029.96	15
2029.98	17
2030	10
2030.02	30
2030.04	15
2030.06	5
2030.08	10
2030.1	23
2030.12	22
2030.14	6
2030.17	11
2030.19	13
2030.21	11
2030.23	10
2030.25	10
2030.27	13
2030.29	13
2030.31	14
2030.33	13
2030.35	3
2030.37	4
2030.39	25
2030.41	21
2030.43	12
2030.45	5
2030.47	7
2030.49	7
2030.52	8
2030.54	18
2030.56	6
2030.58	12
2030.6	19
2030.62	5
2030.64	21
2030.66	8
2030.68	10
2030.7	14
2030.72	8
2030.74	13
2030.76	15
2030.78	23
2030.8	35
2030.82	30
2030.84	25
2030.86	22
2030.88	15
2030.9	18
2030.93	25
2030.95	10
2030.97	16
2030.99	17
2031.01	14
2031.03	22
2031.05	14
2031.07	15
2031.09	12
2031.11	14
2031.13	8
2031.15	10
2031.17	16
2031.19	11
2031.21	8
2031.23	9
2031.26	2
2031.28	11
2031.3	25
2031.32	13
2031.34	8
2031.36	12
2031.38	6
2031.4	11
2031.42	9
2031.44	5
2031.46	19
2031.48	12
2031.5	16
2031.52	10
2031.54	9
2031.56	14
2031.58	6
2031.6	13
2031.62	9
2031.64	18
2031.66	11
2031.69	21
2031.71	23
2031.73	13
2031.75	3
2031.77	2
2031.79	12
2031.81	16
2031.83	39
2031.85	27
2031.87	15
2031.89	35
2031.91	24
2031.93	14
2031.95	11
2031.97	29
2031.99	20
2032.02	15
2032.04	12
2032.06	6
2032.08	15
2032.1	10
2032.12	11
2032.14	11
2032.16	24
2032.18	22
2032.2	7
2032.22	14
2032.24	10
2032.26	18
2032.28	6
2032.3	12
2032.32	14
2032.34	14
2032.36	8
2032.38	21
2032.4	22
2032.43	8
2032.45	7
2032.47	22
2032.49	12
2032.51	17
2032.53	5
2032.55	10
2032.57	7
2032.59	11
2032.61	9
2032.63	17
2032.65	8
2032.67	10
2032.69	14
2032.71	7
2032.73	22
2032.75	5
2032.78	12
2032.8	18
2032.82	20
2032.84	25
2032.86	16
2032.88	23
2032.9	14
2032.92	10
2032.94	21
2032.96	14
2032.98	13
2033	7
2033.02	22
2033.04	23
2033.06	11
2033.08	16
2033.1	15
2033.12	26
2033.14	6
2033.16	15
2033.19	30
2033.21	8
2033.23	24
2033.25	10
2033.27	10
2033.29	7
2033.31	19
2033.33	4
2033.35	2
2033.37	15
2033.39	14
2033.41	8
2033.43	8
2033.45	10
2033.47	10
2033.49	10
2033.52	26
2033.54	14
2033.56	4
2033.58	8
2033.6	12
2033.62	19
2033.64	10
2033.66	12
2033.68	14
2033.7	5
2033.72	4
2033.74	15
2033.76	16
2033.78	25
2033.8	30
2033.82	23
2033.84	31
2033.86	18
2033.88	30
2033.9	27
2033.93	8
2033.95	13
2033.97	11
2033.99	11
2034.01	16
2034.03	7
2034.05	20
2034.07	7
2034.09	7
2034.11	5
2034.13	10
2034.15	5
2034.17	22
2034.19	7
2034.21	2
2034.23	13
2034.26	14
2034.28	11
2034.3	21
2034.32	16
2034.34	10
2034.36	19
2034.38	5
2034.4	14
2034.42	20
2034.44	15
2034.46	8
2034.48	12
2034.5	6
2034.52	15
2034.54	6
2034.56	9
2034.58	19
2034.6	16
2034.62	16
2034.65	11
2034.67	25
2034.69	13
2034.71	15
2034.73	13
2034.75	21
2034.77	13
2034.79	13
2034.81	16
2034.83	18
2034.85	12
2034.87	21
2034.89	32
2034.91	10
2034.93	23
2034.95	16
2034.97	13
2034.99	12
2035.02	12
2035.04	9
2035.06	25
2035.08	14
2035.1	19
2035.12	18
2035.14	29
2035.16	10
2035.18	10
2035.2	26
2035.22	26
2035.24	4
2035.26	11
2035.28	9
2035.3	12
2035.32	17
2035.35	20
2035.37	16
2035.39	7
2035.41	25
2035.43	6
2035.45	18
2035.47	11
2035.49	7
2035.51	21
2035.53	15
2035.55	13
2035.57	4
2035.59	4
2035.61	10
2035.63	2
2035.65	8
2035.67	13
2035.69	9
2035.71	7
2035.73	9
2035.76	10
2035.78	27
2035.8	21
2035.82	16
2035.84	28
2035.86	18
2035.88	13
2035.9	11
2035.92	23
2035.94	6
2035.96	10
2035.98	9
2036	13
2036.02	15
2036.04	12
2036.06	4
2036.09	9
2036.11	18
2036.13	9
2036.15	9
2036.17	15
2036.19	17
2036.21	18
2036.23	8
2036.25	8
2036.27	7
2036.29	20
2036.31	19
2036.33	11
2036.35	15
2036.37	8
2036.39	17
2036.41	5
2036.43	10
2036.45	4
2036.48	17
2036.5	13
2036.52	26
2036.54	10
2036.56	7
2036.58	13
2036.6	10
2036.62	10
2036.64	16
2036.66	8
2036.68	10
2036.7	20
2036.72	14
2036.74	16
2036.76	13
2036.78	5
2036.81	6
2036.83	29
2036.85	16
2036.87	15
2036.89	21
2036.91	25
2036.93	14
2036.95	10
2036.97	9
2036.99	10
2037.01	4
2037.03	17
2037.05	9
2037.07	7
2037.09	12
2037.11	10
2037.13	7
2037.15	5
2037.17	7
2037.2	12
2037.22	15
2037.24	3
2037.26	20
2037.28	16
2037.3	10
2037.32	12
2037.34	17
2037.36	7
2037.38	9
2037.4	4
2037.42	10
2037.44	7
2037.46	13
2037.48	9
2037.5	8
2037.53	6
2037.55	9
2037.57	3
2037.59	31
2037.61	15
2037.63	18
2037.65	11
2037.67	9
2037.69	7
2037.71	10
2037.73	17
2037.75	30
2037.77	38
2037.79	15
2037.81	13
2037.83	31
2037.85	18
2037.88	13
2037.89	40
2037.92	7
2037.94	17
2037.96	15
2037.98	36
2038	19
2038.02	12
2038.04	7
2038.06	8
2038.08	13
2038.1	8
2038.12	25
2038.14	14
2038.16	8
2038.18	8
2038.2	21
2038.22	3
2038.24	14
2038.27	24
2038.29	22
2038.31	9
2038.33	15
2038.35	6
2038.37	4
2038.39	7
2038.41	6
2038.43	16
2038.45	11
2038.47	8
2038.49	13
2038.51	20
2038.53	18
2038.55	30
2038.57	9
2038.6	11
2038.62	15
2038.64	3
2038.66	11
2038.68	13
2038.7	8
2038.72	21
2038.74	17
2038.76	19
2038.78	22
2038.8	22
2038.82	26
2038.84	11
2038.86	32
2038.88	15
2038.9	8
2038.92	32
2038.94	12
2038.96	7
2038.99	11
2039.01	6
2039.03	13
2039.05	9
2039.07	8
2039.09	12
2039.11	4
2039.13	10
2039.15	6
2039.17	11
2039.19	21
2039.21	2
2039.23	21
2039.25	17
2039.27	17
2039.3	13
2039.32	21
2039.34	1
2039.36	19
2039.38	12
2039.4	23
2039.42	8
2039.44	6
2039.46	11
2039.48	9
2039.5	10
2039.52	5
2039.54	11
2039.56	11
2039.58	19
2039.6	10
2039.62	8
2039.64	5
2039.66	12
2039.69	25
2039.71	11
2039.73	11
2039.75	7
2039.77	11
2039.79	22
2039.81	14
2039.83	14
2039.85	6
2039.87	10
2039.89	6
2039.91	10
2039.93	7
2039.95	7
2039.97	16
2039.99	16
2040.02	15
2040.04	10
2040.06	24
2040.08	7
2040.1	24
2040.12	11
2040.14	6
2040.16	16
2040.18	11
2040.2	17
2040.22	10
2040.24	17
2040.26	11
2040.28	16
2040.3	6
2040.32	13
2040.35	10
2040.37	12
2040.39	0
2040.41	10
2040.43	14
2040.45	20
2040.47	8
2040.49	6
2040.51	13
2040.53	16
2040.55	21
2040.57	6
2040.59	11
2040.61	10
2040.63	18
2040.65	12
2040.67	14
2040.69	12
2040.71	16
2040.74	17
2040.76	11
2040.78	6
2040.8	19
2040.82	14
2040.84	8
2040.86	13
[truncated: 218,330+ more rows]

## Sheet: DN-111-000-G1
539.88	1
539.891	0
539.901	0
539.912	0
539.922	0
539.933	0
539.944	0
539.954	0
539.965	1
539.975	1
539.986	1
539.996	0
540.007	0
540.018	0
540.028	0
540.039	0
540.049	0
540.06	0
540.071	0
540.081	0
540.092	0
540.102	1
540.113	0
540.124	0
540.134	1
540.145	1
540.155	0
540.166	0
540.176	0
540.187	0
540.198	0
540.208	0
540.219	0
540.229	0
540.24	0
540.251	0
540.261	0
540.272	0
540.282	0
540.293	0
540.303	0
540.314	0
540.325	0
540.335	1
540.346	0
540.356	0
540.367	0
540.378	0
540.388	1
540.399	0
540.409	1
540.42	0
540.431	0
540.441	1
540.452	1
540.462	0
540.473	0
540.484	0
540.494	0
540.505	0
540.515	0
540.526	0
540.536	0
540.547	1
540.558	0
540.568	0
540.579	0
540.589	0
540.6	0
540.611	2
540.621	2
540.632	0
540.642	0
540.653	3
540.664	1
540.674	0
540.685	0
540.695	0
540.706	1
540.717	1
540.727	1
540.738	0
540.748	0
540.759	1
540.769	0
540.78	2
540.791	0
540.801	1
540.812	1
540.822	0
540.833	2
540.844	0
540.854	0
540.865	0
540.875	0
540.886	0
540.897	0
540.907	0
540.918	0
540.928	1
540.939	1
540.95	0
540.96	0
540.971	0
540.981	0
540.992	0
541.003	1
541.013	0
541.024	0
541.034	0
541.045	0
541.056	1
541.066	2
541.077	0
541.087	0
541.098	0
541.108	0
541.119	0
541.13	0
541.14	2
541.151	1
541.161	0
541.172	0
541.183	0
541.193	2
541.204	0
541.214	1
541.225	0
541.236	1
541.246	0
541.257	0
541.267	0
541.278	0
541.289	0
541.299	0
541.31	0
541.32	0
541.331	1
541.342	0
541.352	1
541.363	0
541.373	1
541.384	0
541.395	0
541.405	0
541.416	0
541.426	0
541.437	0
541.448	0
541.458	0
541.469	0
541.479	0
541.49	0
541.501	2
541.511	1
541.522	0
541.532	1
541.543	0
541.554	0
541.564	2
541.575	0
541.585	0
541.596	0
541.607	0
541.617	0
541.628	1
541.638	1
541.649	0
541.66	0
541.67	0
541.681	1
541.691	0
541.702	1
541.713	0
541.723	0
541.734	0
541.744	0
541.755	0
541.766	2
541.776	0
541.787	0
541.797	0
541.808	0
541.819	1
541.829	0
541.84	0
541.85	0
541.861	0
541.872	0
541.882	1
541.893	0
541.903	2
541.914	0
541.925	0
541.935	0
541.946	0
541.957	0
541.967	0
541.978	1
541.988	1
541.999	0
542.01	0
542.02	0
542.031	0
542.041	0
542.052	0
542.063	1
542.073	2
542.084	0
542.094	0
542.105	0
542.116	0
542.126	0
542.137	1
542.147	0
542.158	0
542.169	0
542.179	0
542.19	0
542.2	0
542.211	0
542.222	0
542.232	0
542.243	1
542.253	0
542.264	1
542.275	0
542.285	0
542.296	1
542.307	0
542.317	0
542.328	0
542.338	1
542.349	0
542.36	0
542.37	0
542.381	0
542.391	1
542.402	0
542.413	1
542.423	0
542.434	0
542.444	1
542.455	0
542.466	0
542.476	0
542.487	0
542.497	0
542.508	0
542.519	1
542.529	0
542.54	1
542.551	1
542.561	1
542.572	0
542.582	0
542.593	0
542.604	0
542.614	0
542.625	1
542.635	0
542.646	0
542.657	0
542.667	1
542.678	2
542.688	1
542.699	0
542.71	0
542.72	0
542.731	0
542.742	2
542.752	0
542.763	1
542.773	1
542.784	0
542.795	0
542.805	1
542.816	0
542.826	0
542.837	1
542.848	0
542.858	0
542.869	0
542.879	0
542.89	0
542.901	0
542.911	0
542.922	0
542.933	1
542.943	0
542.954	1
542.964	0
542.975	1
542.986	0
542.996	0
543.007	1
543.017	0
543.028	4
543.039	0
543.049	0
543.06	0
543.071	0
543.081	1
543.092	1
543.102	1
543.113	0
543.124	0
543.134	0
543.145	0
543.155	0
543.166	0
543.177	0
543.187	0
543.198	0
543.209	2
543.219	0
543.23	0
543.24	0
543.251	0
543.262	0
543.272	0
543.283	0
543.294	0
543.304	1
543.315	2
543.325	0
543.336	0
543.347	0
543.357	0
543.368	0
543.378	0
543.389	0
543.4	0
543.41	1
543.421	0
543.432	0
543.442	0
543.453	0
543.463	0
543.474	2
543.485	0
543.495	0
543.506	0
543.516	0
543.527	0
543.538	0
543.548	1
543.559	0
543.57	0
543.58	0
543.591	1
543.601	1
543.612	1
543.623	0
543.633	0
543.644	0
543.655	1
543.665	0
543.676	0
543.686	0
543.697	2
543.708	0
543.718	1
543.729	1
543.74	0
543.75	0
543.761	1
543.771	0
543.782	0
543.793	1
543.803	0
543.814	0
543.825	0
543.835	0
543.846	1
543.856	1
543.867	0
543.878	0
543.888	0
543.899	0
543.909	0
543.92	1
543.931	0
543.941	0
543.952	0
543.963	1
543.973	0
543.984	0
543.994	0
544.005	0
544.016	0
544.026	0
544.037	1
544.048	0
544.058	0
544.069	0
544.079	0
544.09	1
544.101	0
544.111	0
544.122	1
544.133	0
544.143	0
544.154	1
544.164	0
544.175	1
544.186	0
544.196	0
544.207	0
544.218	0
544.228	2
544.239	0
544.249	0
544.26	0
544.271	0
544.281	0
544.292	0
544.303	0
544.313	0
544.324	0
544.335	1
544.345	0
544.356	0
544.366	0
544.377	1
544.388	2
544.398	0
544.409	0
544.42	0
544.43	0
544.441	0
544.451	0
544.462	0
544.473	0
544.483	0
544.494	1
544.505	2
544.515	2
544.526	0
544.536	0
544.547	1
544.558	0
544.568	1
544.579	1
544.59	0
544.6	0
544.611	0
544.622	0
544.632	0
544.643	1
544.653	1
544.664	0
544.675	0
544.685	0
544.696	1
544.707	0
544.717	1
544.728	0
544.738	1
544.749	0
544.76	0
544.77	1
544.781	0
544.792	1
544.802	1
544.813	0
544.823	0
544.834	0
544.845	1
544.855	1
544.866	0
544.877	1
544.887	0
544.898	2
544.909	0
544.919	1
544.93	0
544.94	0
544.951	0
544.962	0
544.972	0
544.983	0
544.994	1
545.004	0
545.015	0
545.026	0
545.036	0
545.047	0
545.057	0
545.068	1
545.079	1
545.089	0
545.1	0
545.111	1
545.121	1
545.132	0
545.143	0
545.153	0
545.164	0
545.174	0
545.185	0
545.196	0
545.206	1
545.217	0
545.228	0
545.238	0
545.249	1
545.26	0
545.27	0
545.281	0
545.291	0
545.302	0
545.313	0
545.323	0
545.334	0
545.345	0
545.355	0
545.366	0
545.377	0
545.387	1
545.398	2
545.408	1
545.419	0
545.43	0
545.44	1
545.451	0
545.462	0
545.472	0
545.483	0
545.494	1
545.504	0
545.515	0
545.525	1
545.536	0
545.547	1
545.557	1
545.568	1
545.579	0
545.589	0
545.6	0
545.611	0
545.621	0
545.632	1
545.643	1
545.653	0
545.664	1
545.674	0
545.685	0
545.696	1
545.706	1
545.717	0
545.728	1
545.738	1
545.749	0
545.76	0
545.77	0
545.781	0
545.791	1
545.802	0
545.813	1
545.823	0
545.834	0
545.845	0
545.855	0
545.866	0
545.877	0
545.887	0
545.898	0
545.909	0
545.919	1
545.93	0
545.94	0
545.951	0
545.962	0
545.972	0
545.983	0
545.994	0
546.004	0
546.015	0
546.026	1
546.036	0
546.047	0
546.058	0
546.068	1
546.079	0
546.089	1
546.1	0
546.111	0
546.121	0
546.132	0
546.143	1
546.153	0
546.164	0
546.175	0
546.185	0
546.196	0
546.207	0
546.217	1
546.228	0
546.239	0
546.249	0
546.26	1
546.27	0
546.281	1
546.292	0
546.302	0
546.313	0
546.324	1
546.334	2
546.345	0
546.356	0
546.366	2
546.377	1
546.388	0
546.398	0
546.409	0
546.42	0
546.43	0
546.441	0
546.451	0
546.462	0
546.473	0
546.483	1
546.494	0
546.505	0
546.515	0
546.526	0
546.537	0
546.547	0
546.558	0
546.569	0
546.579	0
546.59	1
546.601	0
546.611	0
546.622	0
546.633	0
546.643	0
546.654	0
546.664	0
546.675	0
546.686	0
546.696	0
546.707	0
546.718	1
546.728	0
546.739	0
546.75	0
546.76	0
546.771	1
546.782	2
546.792	0
546.803	0
546.814	2
546.824	0
546.835	0
546.846	2
546.856	0
546.867	3
546.877	1
546.888	0
546.899	0
546.909	0
546.92	1
546.931	0
546.941	0
546.952	2
546.963	0
546.973	0
546.984	1
546.995	0
547.005	0
547.016	0
547.027	0
547.037	1
547.048	0
547.059	0
547.069	2
547.08	2
547.091	0
547.101	0
547.112	1
547.123	0
547.133	2
547.144	0
547.154	0
547.165	0
547.176	1
547.186	1
547.197	0
547.208	0
547.218	1
547.229	0
547.24	0
547.25	0
547.261	0
547.272	0
547.282	0
547.293	3
547.304	1
547.314	0
547.325	0
547.336	0
547.346	1
547.357	0
547.368	0
547.378	0
547.389	0
547.4	0
547.41	0
547.421	0
547.432	0
547.442	1
547.453	0
547.464	0
547.474	0
547.485	0
547.496	0
547.506	0
547.517	0
547.527	1
547.538	0
547.549	0
547.559	0
547.57	0
547.581	1
547.591	0
547.602	0
547.613	0
547.623	0
547.634	0
547.645	0
547.655	0
547.666	0
547.677	0
547.687	0
547.698	0
547.709	0
547.719	0
547.73	0
547.741	0
547.751	0
547.762	0
547.773	0
547.783	0
547.794	2
547.805	0
547.815	0
547.826	0
547.837	2
547.847	1
547.858	0
547.869	0
547.879	0
547.89	0
547.901	3
547.911	3
547.922	2
547.933	0
547.943	0
547.954	0
547.965	0
547.975	0
547.986	0
547.997	0
548.007	0
548.018	1
548.029	1
548.039	0
548.05	0
548.061	0
548.071	0
548.082	1
548.093	0
548.103	0
548.114	0
548.125	0
548.135	0
548.146	0
548.157	0
548.167	1
548.178	1
548.189	2
548.199	0
548.21	0
548.221	0
548.231	1
548.242	0
548.253	0
548.263	0
548.274	0
548.285	1
548.295	0
548.306	0
548.317	1
548.327	0
548.338	1
548.349	0
548.359	0
548.37	0
548.381	0
548.391	1
548.402	2
548.413	0
548.423	1
548.434	0
548.445	0
548.455	0
548.466	0
548.477	0
548.487	0
548.498	0
548.509	0
548.519	0
548.53	0
548.541	0
548.551	0
548.562	0
548.573	0
548.583	0
548.594	2
548.605	1
548.615	0
548.626	2
548.637	0
548.647	2
548.658	1
548.669	0
548.679	1
548.69	0
548.701	0
548.711	1
548.722	0
548.733	3
548.743	1
548.754	1
548.765	0
548.775	0
548.786	1
548.797	1
548.807	1
548.818	0
548.829	1
548.839	1
548.85	0
548.861	0
548.871	0
548.882	0
548.893	0
548.903	0
548.914	0
548.925	1
548.935	0
548.946	1
548.957	1
548.967	0
548.978	0
548.989	0
548.999	1
549.01	0
549.021	0
549.031	0
549.042	0
549.053	0
549.063	0
549.074	2
549.085	0
549.095	1
549.106	0
549.117	0
549.127	0
549.138	1
549.149	0
549.16	0
549.17	0
549.181	0
549.192	0
549.202	0
549.213	0
549.224	0
549.234	0
549.245	0
549.256	0
549.266	0
549.277	1
549.288	0
549.298	2
549.309	0
549.32	0
549.33	0
549.341	0
549.352	0
549.362	1
549.373	0
549.384	0
549.394	1
549.405	0
549.416	1
549.426	1
549.437	0
549.448	0
549.458	0
549.469	0
549.48	0
549.49	0
549.501	0
549.512	0
549.523	0
549.533	0
549.544	0
549.555	0
549.565	0
549.576	0
549.587	1
549.597	0
549.608	0
549.619	0
549.629	0
549.64	1
549.651	0
549.661	0
549.672	0
549.683	0
549.693	0
549.704	0
549.715	0
549.725	0
549.736	0
549.747	0
549.757	0
549.768	0
549.779	0
549.79	0
549.8	0
549.811	0
549.822	0
549.832	0
549.843	0
549.854	0
549.864	1
549.875	0
549.886	0
549.896	0
549.907	0
549.918	0
549.928	0
549.939	0
549.95	2
549.96	0
549.971	0
549.982	1
549.992	1
550.003	0
550.014	1
550.025	0
550.035	0
550.046	0
550.057	3
550.067	0
550.078	0
550.089	0
550.099	0
550.11	0
550.121	0
550.131	0
550.142	1
550.153	0
550.163	0
550.174	0
550.185	0
550.195	0
550.206	0
550.217	0
550.228	0
550.238	0
550.249	0
550.26	0
550.27	0
550.281	0
550.292	0
550.302	1
550.313	0
550.324	0
550.334	0
550.345	0
550.356	0
550.366	0
550.377	1
550.388	0
550.398	0
550.409	0
550.42	1
550.431	1
550.441	1
550.452	0
550.463	1
550.473	0
550.484	0
550.495	0
550.505	0
550.516	0
550.527	0
550.537	0
550.548	2
550.559	0
550.569	0
550.58	0
550.591	1
550.602	2
550.612	0
550.623	1
550.634	1
550.644	0
550.655	0
550.666	0
550.676	0
550.687	1
550.698	0
550.708	0
550.719	0
550.73	1
550.741	2
550.751	0
550.762	0
550.773	0
550.783	0
550.794	0
550.805	1
550.815	1
550.826	0
550.837	0
550.847	1
550.858	1
550.869	0
550.879	1
550.89	0
550.901	0
550.912	0
550.922	0
550.933	0
550.944	0
550.954	0
550.965	1
550.976	0
550.986	0
550.997	0
551.008	0
551.018	1
551.029	0
551.04	0
551.051	0
551.061	1
551.072	0
551.083	0
551.093	0
551.104	0
551.115	0
551.125	0
551.136	1
551.147	2
551.158	0
551.168	0
551.179	0
551.19	0
551.2	0
551.211	1
551.222	0
551.232	1
551.243	0
551.254	0
551.264	0
551.275	0
551.286	0
551.297	0
551.307	0
551.318	0
551.329	1
551.339	0
551.35	0
551.361	1
551.371	0
551.382	1
551.393	0
551.403	1
551.414	0
551.425	0
551.436	0
551.446	0
551.457	0
551.468	0
551.478	0
551.489	1
551.5	0
551.51	0
551.521	1
551.532	0
551.543	0
551.553	1
551.564	0
551.575	1
551.585	0
551.596	0
551.607	1
551.617	0
551.628	0
551.639	0
551.65	0
551.66	0
551.671	0
551.682	0
551.692	0
551.703	0
551.714	0
551.724	1
551.735	0
551.746	0
551.757	0
551.767	0
551.778	0
551.789	0
551.799	1
551.81	0
551.821	0
551.831	0
551.842	0
551.853	0
551.864	0
551.874	0
551.885	0
551.896	0
551.906	0
551.917	0
551.928	2
551.938	1
551.949	2
551.96	1
551.971	0
551.981	1
551.992	1
552.003	0
552.013	0
552.024	1
552.035	0
552.045	0
552.056	1
552.067	0
552.078	0
552.088	1
552.099	0
552.11	0
552.12	0
552.131	0
552.142	1
552.153	0
552.163	0
552.174	0
552.185	0
552.195	0
552.206	0
552.217	0
552.227	1
552.238	0
552.249	0
552.26	1
552.27	0
552.281	0
552.292	0
552.302	1
552.313	1
552.324	2
552.334	0
552.345	0
552.356	0
552.367	0
552.377	0
552.388	0
552.399	0
552.409	0
552.42	0
552.431	0
552.442	1
552.452	0
552.463	0
552.474	0
552.484	0
552.495	0
552.506	0
552.516	0
552.527	1
552.538	0
552.549	0
552.559	0
552.57	0
552.581	1
552.591	0
552.602	0
552.613	2
552.624	0
552.634	0
552.645	0
552.656	0
552.666	2
552.677	1
552.688	0
552.699	0
552.709	0
552.72	0
552.731	1
552.741	0
552.752	0
552.763	0
552.774	1
552.784	0
552.795	0
552.806	0
552.816	1
552.827	0
552.838	0
552.848	0
552.859	1
552.87	0
552.881	0
552.891	0
552.902	0
552.913	1
552.923	1
552.934	0
552.945	0
552.956	1
552.966	0
552.977	0
552.988	1
552.998	0
553.009	1
553.02	0
553.031	0
553.041	0
553.052	0
553.063	0
553.073	0
553.084	0
553.095	0
553.106	0
553.116	1
553.127	0
553.138	1
553.148	0
553.159	0
553.17	1
553.181	0
553.191	0
553.202	0
553.213	0
553.223	0
553.234	0
553.245	0
553.256	0
553.266	0
553.277	0
553.288	0
553.298	0
553.309	0
553.32	0
553.331	1
553.341	0
553.352	1
553.363	0
553.373	0
553.384	1
553.395	1
553.406	0
553.416	0
553.427	1
553.438	1
553.448	0
553.459	0
553.47	0
553.481	1
553.491	1
553.502	1
553.513	0
553.523	0
553.534	0
553.545	1
553.556	0
553.566	1
553.577	0
553.588	0
553.598	1
553.609	0
553.62	0
553.631	0
553.641	0
553.652	0
553.663	0
553.673	0
553.684	0
553.695	1
553.706	1
553.716	0
553.727	0
553.738	0
553.749	0
553.759	0
553.77	0
553.781	1
553.791	0
553.802	0
553.813	0
553.824	1
553.834	0
553.845	0
553.856	0
553.866	0
553.877	1
553.888	0
553.899	0
553.909	1
553.92	0
553.931	0
553.941	0
553.952	1
553.963	0
553.974	2
553.984	0
553.995	0
554.006	0
554.017	0
554.027	0
554.038	1
554.049	1
554.059	2
554.07	0
554.081	1
554.092	2
554.102	0
554.113	0
554.124	0
554.134	1
554.145	0
554.156	0
554.167	0
554.177	0
554.188	0
554.199	0
554.21	1
554.22	0
554.231	0
554.242	1
554.252	1
554.263	1
554.274	1
554.285	0
554.295	0
554.306	0
554.317	1
554.328	0
554.338	1
554.349	0
554.36	0
554.37	0
554.381	0
554.392	2
554.403	1
554.413	0
554.424	0
554.435	0
554.445	0
554.456	0
554.467	2
554.478	0
554.488	0
554.499	1
554.51	0
554.521	0
554.531	1
554.542	1
554.553	0
554.563	0
554.574	0
554.585	1
554.596	0
554.606	0
554.617	0
554.628	0
554.639	0
554.649	0
554.66	2
554.671	0
554.681	1
554.692	1
554.703	0
554.714	1
554.724	2
554.735	0
554.746	1
554.757	1
554.767	1
554.778	0
554.789	0
554.8	0
554.81	0
554.821	0
554.832	1
554.842	0
554.853	0
554.864	0
554.875	1
554.885	0
554.896	0
554.907	1
554.918	1
554.928	0
554.939	1
554.95	1
554.96	0
554.971	1
554.982	1
554.993	1
555.003	1
555.014	0
555.025	0
555.036	0
555.046	1
555.057	0
555.068	1
555.079	0
555.089	0
555.1	0
555.111	0
555.121	0
555.132	0
555.143	0
555.154	1
555.164	0
555.175	0
555.186	0
555.197	0
555.207	0
555.218	0
555.229	1
555.24	0
555.25	0
555.261	0
555.272	0
555.282	0
555.293	1
555.304	0
555.315	0
555.325	0
555.336	0
555.347	1
555.358	0
555.368	1
555.379	1
555.39	0
555.401	0
555.411	0
555.422	0
555.433	0
555.443	0
555.454	0
555.465	0
555.476	0
555.486	0
555.497	0
555.508	0
555.519	0
555.529	2
555.54	0
555.551	1
555.562	0
555.572	0
555.583	1
555.594	3
555.605	0
555.615	0
555.626	0
555.637	0
555.647	1
555.658	0
555.669	0
555.68	0
555.69	0
555.701	0
555.712	0
555.723	0
555.733	0
555.744	0
555.755	0
555.766	2
555.776	1
555.787	0
555.798	0
555.809	0
555.819	0
555.83	0
555.841	1
555.851	0
555.862	1
555.873	1
555.884	0
555.894	0
555.905	0
555.916	1
555.927	0
555.937	0
555.948	0
555.959	0
555.97	0
555.98	0
555.991	1
556.002	1
556.013	1
556.023	0
556.034	0
556.045	0
556.056	0
556.066	0
556.077	0
556.088	0
556.099	0
556.109	0
556.12	2
556.131	0
556.142	0
556.152	0
556.163	2
556.174	1
556.184	2
556.195	0
556.206	0
556.217	1
556.227	0
556.238	0
556.249	0
556.26	0
556.27	0
556.281	0
556.292	0
556.303	0
556.313	1
556.324	0
556.335	0
556.346	2
556.356	1
556.367	0
556.378	0
556.389	0
556.399	1
556.41	0
556.421	0
556.432	0
556.442	1
556.453	0
556.464	0
556.475	0
556.485	0
556.496	0
556.507	0
556.518	0
556.528	0
556.539	2
556.55	1
556.561	0
556.571	0
556.582	0
556.593	1
556.604	0
556.614	0
556.625	1
556.636	0
556.647	0
556.657	0
556.668	0
556.679	0
556.69	0
556.7	0
556.711	1
556.722	0
556.732	1
556.743	1
556.754	0
556.765	0
556.775	0
556.786	1
556.797	0
556.808	0
556.818	0
556.829	0
556.84	0
556.851	0
556.861	1
556.872	1
556.883	0
556.894	0
556.904	0
556.915	0
556.926	0
556.937	0
556.947	0
556.958	0
556.969	0
556.98	0
556.99	0
557.001	0
557.012	0
557.023	0
557.033	0
557.044	0
557.055	1
557.066	0
557.076	0
557.087	0
557.098	0
557.109	0
557.119	0
557.13	0
557.141	1
557.152	0
557.163	0
557.173	1
557.184	0
557.195	0
557.206	1
557.216	0
557.227	0
557.238	0
557.249	0
557.259	1
557.27	0
557.281	0
557.292	2
557.302	0
557.313	2
557.324	0
557.335	0
557.345	0
557.356	0
557.367	1
557.378	0
557.388	0
557.399	2
557.41	0
557.421	0
557.431	0
557.442	0
557.453	1
557.464	0
557.474	0
557.485	0
557.496	1
557.507	0
557.517	0
557.528	0
557.539	0
557.55	1
557.56	0
557.571	1
557.582	0
557.593	1
557.603	0
557.614	0
557.625	0
557.636	1
557.646	0
557.657	0
557.668	0
557.679	0
557.689	0
557.7	2
557.711	1
557.722	2
557.733	0
557.743	0
557.754	0
557.765	0
557.776	0
557.786	0
557.797	0
557.808	0
557.819	0
557.829	2
557.84	2
557.851	0
557.862	0
557.872	0
557.883	0
557.894	0
557.905	0
557.915	0
557.926	0
557.937	0
557.948	0
557.958	0
557.969	0
557.98	0
557.991	0
558.002	0
558.012	0
558.023	0
558.034	0
558.045	0
558.055	0
558.066	0
558.077	0
558.088	0
558.098	0
558.109	0
558.12	1
558.131	1
558.141	0
558.152	0
558.163	1
558.174	0
558.184	1
558.195	1
558.206	0
558.217	2
558.227	0
558.238	0
558.249	0
558.26	0
558.271	0
558.281	0
558.292	0
558.303	0
558.314	1
558.324	0
558.335	0
558.346	0
558.357	0
558.367	1
558.378	0
558.389	0
558.4	0
558.41	0
558.421	3
558.432	0
558.443	0
558.454	0
558.464	1
558.475	0
558.486	0
558.497	0
558.507	0
558.518	0
558.529	2
558.54	0
558.55	0
558.561	0
558.572	0
558.583	0
558.593	1
558.604	0
558.615	1
558.626	1
558.637	1
558.647	0
558.658	0
558.669	0
558.68	0
558.69	0
558.701	0
558.712	1
558.723	1
558.733	1
558.744	0
558.755	2
558.766	0
558.777	0
558.787	0
558.798	0
558.809	0
558.82	0
558.83	0
558.841	0
558.852	3
558.863	0
558.873	1
558.884	0
558.895	0
558.906	0
558.917	0
558.927	0
558.938	0
558.949	0
558.96	0
558.97	1
558.981	0
558.992	0
559.003	0
559.013	0
559.024	0
559.035	0
559.046	0
559.057	1
559.067	0
559.078	0
559.089	1
559.1	0
559.11	0
559.121	0
559.132	0
559.143	1
559.153	0
559.164	0
559.175	0
559.186	0
559.197	0
559.207	0
559.218	1
559.229	0
559.24	0
559.25	0
559.261	0
559.272	0
559.283	0
559.293	0
559.304	0
559.315	0
559.326	0
559.337	0
559.347	0
559.358	0
559.369	1
559.38	1
559.39	1
559.401	0
559.412	1
559.423	0
559.434	1
559.444	0
559.455	0
559.466	2
559.477	2
559.487	0
559.498	1
559.509	1
559.52	0
559.531	0
559.541	0
559.552	0
559.563	0
559.574	0
559.584	0
559.595	0
559.606	0
559.617	0
559.628	1
559.638	0
559.649	0
559.66	1
559.671	0
559.681	0
559.692	1
559.703	1
559.714	0
559.724	0
559.735	0
559.746	0
559.757	0
559.768	0
559.778	1
559.789	0
559.8	1
559.811	0
559.821	0
559.832	0
559.843	0
559.854	0
559.865	0
559.875	0
559.886	0
559.897	0
559.908	0
559.918	0
559.929	0
559.94	0
559.951	1
559.962	0
559.972	3
559.983	0
559.994	0
560.005	0
560.016	0
560.026	0
560.037	0
560.048	0
560.059	0
560.069	0
560.08	0
560.091	0
560.102	0
560.113	0
560.123	1
560.134	0
560.145	0
560.156	0
560.166	0
560.177	0
560.188	1
560.199	0
560.21	0
560.22	0
560.231	0
560.242	1
560.253	1
560.263	0
560.274	0
560.285	0
560.296	0
560.307	0
560.317	0
560.328	1
560.339	3
560.35	0
560.361	0
560.371	1
560.382	0
560.393	0
560.404	0
560.414	0
560.425	1
560.436	1
560.447	0
560.458	0
560.468	0
560.479	0
560.49	1
560.501	0
560.511	0
560.522	0
560.533	0
560.544	1
560.555	1
560.565	1
560.576	1
560.587	0
560.598	0
560.609	0
560.619	0
560.63	0
560.641	0
560.652	1
560.662	2
560.673	0
560.684	0
560.695	0
560.706	0
560.716	0
560.727	0
560.738	0
560.749	0
560.76	0
560.77	0
560.781	0
560.792	0
560.803	0
560.814	0
560.824	0
560.835	0
560.846	0
560.857	0
560.867	1
560.878	0
560.889	1
560.9	1
560.911	1
560.921	1
560.932	0
560.943	1
560.954	0
560.965	0
560.975	0
560.986	0
560.997	1
561.008	1
561.018	0
561.029	0
561.04	0
561.051	0
561.062	0
561.072	0
561.083	0
561.094	0
561.105	0
561.116	1
561.126	0
561.137	0
561.148	0
561.159	0
561.17	1
561.18	0
561.191	2
561.202	1
561.213	0
561.224	1
561.234	0
561.245	0
[truncated: 141,018 more rows]

[truncated: 3 more sheets: DN-100-011-G1, DN-011-110-G1, DN-011-G1-MSMS]
